# Supplementary material for: Prenatal metal exposure, cord blood DNA methylation and persistence in childhood: an epigenome-wide association study of 12 metals
Source: Clin Epigenetics. 2021 Nov 19;13:208. doi: 10.1186/s13148-021-01198-z (PMC8605513; doi:10.1186/s13148-021-01198-z)
Supplement: Supplementary file 2 — Additional file 2 [file 13148_2021_1198_MOESM2_ESM.xlsx]

## Sheet: Sheet 1 As
Additional spreadsheet 1: As-associated DMRs. DMRs identified using comb-p (Sidak p < 0.05). For probes within each DMR, EWAS results are included from limma analyses of log2-transformed prenatal metal concentrations. Analyses adjusted for infant sex, race/ethnicity, gestational age (age at blood collection for middle childhood), nulliparous, maternal age at enrollment, pre-pregnancy BMI, educati…
Cord blood DMR				Probes in DMR				Cord blood EWAS		Mid-childhood EWAS			Mid-childhood EWAS, overlaping participants (a)
Chr	Start	End	Sidak p	CpG	Position	Gene	Feature Category	logFC	p	logFC	p	% p < 0.05	p	% p < 0.05
All infants
12	9217390	9217859	6.09331e-09	cg03539765	9217390	LOC144571	TSS1500	0.106205	0.00568008	0.0574022	0.0897019	0.333333	0.062	0.555556
				cg04155231	9217510	LOC144571	TSS1500	0.0762022	0.00202259	0.0465174	0.0784948		0.094
				cg23795048	9217529	LOC144571	TSS1500	0.0894303	0.00113191	0.070753	0.0165638		0.037
				cg13575925	9217583	LOC144571	TSS200	0.0914941	0.0017508	0.075619	0.0129411		0.041
				cg26114124	9217669	LOC144571	TSS200	0.104969	0.0016435	0.0773914	0.0165729		0.011
				cg20380214	9217688	LOC144571	TSS200	0.0715068	0.00465404	0.0480785	0.055038		0.027
				cg10605084	9217763	LOC144571	TSS200	0.0471653	0.0128455	0.0301929	0.209189		0.24
				cg02883147	9217769	LOC144571	TSS200	0.074279	0.0111587	0.0468894	0.103146		0.071
				cg18644252	9217859	LOC144571	Body	0.0647202	0.0181205	0.0418262	0.124743		0.047
Female
3	186490656	186490915	1.24292e-06	cg22984571	186490656			0.157613	0.00271835	0.0719033	0.146644	0	0.004	0.8
				cg21530419	186490728			0.107711	0.00956423	0.0240736	0.579956		0.009
				cg00951972	186490777			0.146122	7.84e-05	0.0621651	0.106952		0.001
				cg07105272	186490785			0.11041	0.000545568	0.0556925	0.0675761		0.000697
				cg23432896	186490915			0.0509892	0.00570429	0.0173794	0.26823		0.084
11	34460107	34460386	5.61604e-06	cg20234170	34460107	CAT	TSS1500	0.0453662	0.0999234	0.0253439	0.332362	0	0.051	0.142857
				cg24099074	34460172	CAT	TSS1500	0.0801532	0.000409333	0.0352055	0.15999		0.17
				cg20731136	34460298	CAT	TSS200	0.119263	0.00454609	0.0802349	0.109297		0.12
				cg06027906	34460318	CAT	TSS200	0.0428975	0.00693815	0.0278716	0.125971		0.29
				cg07768201	34460336	CAT	TSS200	0.137524	0.00331802	0.0847477	0.0974542		0.03
				cg03720043	34460351	CAT	TSS200	0.148321	0.0107456	0.0665963	0.258212		0.06
				cg02109652	34460386	CAT	TSS200	0.123628	0.00501974	0.0560879	0.226273		0.07
Male
11	18433500	18433683	8.33878e-05	cg07093428	18433500	LDHC;LDHC	TSS1500;TSS1500	0.131496	0.00295185	0.0841134	0.145288	0.5	0.09	0.5
				cg19767548	18433554	LDHC;LDHC	TSS1500;TSS1500	0.157225	0.00333802	0.0792112	0.245098		0.11
				cg14332815	18433564	LDHC;LDHC	TSS1500;TSS1500	0.186978	0.00170328	0.237124	0.00512384		0.002
				cg11821245	18433683	LDHC;LDHC	TSS200;TSS200	0.219148	0.00100652	0.228963	0.0182744		0.004
12	9217390	9217859	3.00314e-10	cg03539765	9217390	LOC144571	TSS1500	0.206465	0.000216859	0.0595687	0.253451	0.666667	0.08	0.666667
				cg04155231	9217510	LOC144571	TSS1500	0.118216	0.000947064	0.0671599	0.0973731		0.07
				cg23795048	9217529	LOC144571	TSS1500	0.130386	0.00118336	0.116866	0.0112985		0.008
				cg13575925	9217583	LOC144571	TSS200	0.141558	0.000807316	0.115778	0.0141775		0.014
				cg26114124	9217669	LOC144571	TSS200	0.152539	0.00218922	0.139386	0.00705036		0.008
				cg20380214	9217688	LOC144571	TSS200	0.10438	0.00557612	0.102591	0.0101091		0.009
				cg10605084	9217763	LOC144571	TSS200	0.0820511	0.00387188	0.0574271	0.138369		0.1
				cg02883147	9217769	LOC144571	TSS200	0.112735	0.00874406	0.0917833	0.0465408		0.046
				cg18644252	9217859	LOC144571	Body	0.0815433	0.0404497	0.100568	0.0212294		0.031
20	3051954	3052345	5.97825e-08	cg04731988	3051954	OXT	TSS1500	-0.0548589	0.00414353	-0.0168426	0.292088	0.222222	0.15	0.666667
				cg07747220	3052115	OXT	TSS200	-0.0750082	8.8e-05	-0.0665192	0.0979313		0.019
				cg16887334	3052151	OXT	TSS200	-0.014815	0.187429	-0.0337486	0.432063		0.12
				cg13285174	3052221	OXT	TSS200	-0.0968097	0.00425638	-0.0733103	0.0708813		0.01
				cg26267561	3052224	OXT	TSS200	-0.110157	0.000535243	-0.0424607	0.0457735		0.017
				cg01644611	3052253	OXT	TSS200	-0.040868	0.0199428	-0.086893	0.0680722		0.02
				cg13725599	3052262	OXT	TSS200	-0.0331144	0.0149359	-0.100892	0.0397552		0.009
				cg19592472	3052274	OXT;OXT	1stExon;5'UTR	-0.15708	0.00111204	-0.0440567	0.163105		0.049
				cg26955850	3052345	OXT	1stExon	-0.0361985	0.0170137	-0.0126899	0.555728		0.33
a. Analyses limited to children with available cord blood DNAm data.

## Sheet: Sheet 2 Ba
Additional spreadsheet 2: Ba-associated DMRs. DMRs identified using comb-p (Sidak p < 0.05). For probes within each DMR, EWAS results are included from limma analyses of log2-transformed prenatal metal concentrations. Analyses adjusted for infant sex, race/ethnicity, gestational age (age at blood collection for middle childhood), nulliparous, maternal age at enrollment, pre-pregnancy BMI, educati…
Cord blood DMR				Probes in DMR				Cord blood EWAS		Mid-childhood EWAS			Mid-childhood EWAS, overlaping participants (a)
Chr	Start	End	Sidak p	CpG	Position	Gene	Feature Category	logFC	p	logFC	p	% p < 0.05	p	% p < 0.05
Female
8	144635260	144635610	6.8454e-06	cg08688335	144635260	GSDMD	TSS1500	-0.138962	0.0184653	-0.169444	0.00138234	0.777778	0.00032	1
				cg22012530	144635309	GSDMD	TSS1500	-0.151321	0.00301165	-0.0834657	0.0881634		0.0015
				cg01134012	144635316	GSDMD	TSS1500	-0.157359	0.00710925	-0.107584	0.0392905		0.0013
				cg14721632	144635430	GSDMD	TSS200	-0.167131	0.00962674	-0.106422	0.0652396		0.007
				cg23090207	144635444	GSDMD	TSS200	-0.170856	0.00532226	-0.163436	0.00305414		0.000545
				cg12686110	144635478	GSDMD	TSS200	-0.119258	0.0574289	-0.119485	0.0145749		0.0145
				cg15541193	144635496	GSDMD	TSS200	-0.157109	0.006826	-0.110093	0.024513		0.0053
				cg09317036	144635547	GSDMD	TSS200	-0.121314	0.0688846	-0.110434	0.0343229		0.0143
				cg07422279	144635610	GSDMD;GSDMD	5'UTR;1stExon	-0.131467	0.0260128	-0.170417	0.00078383		0.00468
10	135051256	135051581	1.14114e-06	cg09827249	135051256	VENTX	TSS200	0.0402692	0.0576894	0.0270757	0.222094	0	0.103996	0.285714
				cg23845574	135051270	VENTX	TSS200	0.0650074	0.016849	0.0125435	0.642117		0.159585
				cg22165685	135051292	VENTX	TSS200	0.116454	0.00297067	0.0537356	0.0831194		0.0452384
				cg04665423	135051305	VENTX	TSS200	0.104107	0.00205483	0.0270304	0.256379		0.0416872
				cg04347264	135051313	VENTX	TSS200	0.0681893	0.0156043	0.0362456	0.236795		0.0678694
				cg12554483	135051351	VENTX	TSS200	0.130637	0.00144266	0.0347611	0.271729		0.0651239
				cg12666165	135051581	VENTX	1stExon	0.111364	0.00068461	0.0677783	0.103374		0.0924962
Male
4	169239619	169240010	2.05437e-08	cg19079570	169239619	DDX60	5'UTR	-0.0372408	0.0131302	-0.0184564	0.272981	0	0.151041	0
				cg19521564	169239720	DDX60	5'UTR	-0.0613783	0.00046291	-0.0313986	0.12289		0.166064
				cg08375775	169239733	DDX60	5'UTR	-0.0417543	0.00311953	-0.0217657	0.166316		0.341011
				cg26538349	169239850	DDX60;DDX60	5'UTR;1stExon	-0.0810066	0.0130574	-0.0140638	0.705741		0.519196
				cg12688884	169239900	DDX60;DDX60	5'UTR;1stExon	-0.0900975	0.00121606	-0.0474505	0.129455		0.112538
				cg26704506	169240001	DDX60	TSS200	-0.103459	0.00013503	-0.0356602	0.193854		0.288822
				cg18832251	169240010	DDX60	TSS200	-0.0543754	0.00403714	-0.0096097	0.67947		0.407956
10	135278717	135279147	2.41296e-07	cg20229800	135278717	LOC619207	Body	0.06127	0.00146922	0.013527	0.604963	0	0.983469	0
				cg19623624	135278901	LOC619207	Body	0.186133	0.0004169	0.0456707	0.457439		0.6533
				cg17796960	135278976	LOC619207	Body	0.0704884	0.00408817	0.0160811	0.579963		0.648618
				cg19904058	135279010	LOC619207	Body	0.171011	0.0002192	0.0237638	0.614442		0.280025
				cg02616786	135279147	LOC619207	Body	0.0762081	0.0036704	0.0308481	0.361102		0.315883
a. Analyses limited to children with available cord blood DNAm data.

## Sheet: Sheet 3 Cd
Additional spreadsheet 3: Cd-associated DMRs. DMRs identified using comb-p (Sidak p < 0.05). For probes within each DMR, EWAS results are included from limma analyses of log2-transformed prenatal metal concentrations. Analyses adjusted for infant sex, race/ethnicity, gestational age (age at blood collection for middle childhood), nulliparous, maternal age at enrollment, pre-pregnancy BMI, educati…
Cord blood DMR				Probes in DMR				Cord blood EWAS		Mid-childhood EWAS			Mid-childhood EWAS, overlaping participants (a)
Chr	Start	End	Sidak p	CpG	Position	Gene	Feature Category	logFC	p	logFC	p	% p < 0.05	p	% p < 0.05
All infants
2	200468626	200468832	0.000113456	cg01795955	200468626			0.146504	0.00204833	0.102453	0.0860557	0	0.00145437	1
				cg11556846	200468728			0.134059	0.00022122	0.0776379	0.0775048		0.00152399
				cg20636352	200468832			0.0906528	0.00058738	0.0520156	0.100557		0.000406579
3	156323952	156324118	2.10418e-06	cg02019125	156323952			0.0583553	9.07e-05	0.0187817	0.248944	0.666667	0.040097	1
				cg26405475	156324038			0.0756954	0.0003337	0.046857	0.0249174		0.00202765
				cg22481770	156324118			0.0757769	7.38e-05	0.0448254	0.032747		0.00584204	1
13	110319562	110319607	1.11553e-05	cg16896868	110319562			-0.180674	0.00017672	-0.0847339	0.0918264	0	0.0024648
				cg24915592	110319578			-0.0930791	0.00024181	-0.0266987	0.310645		0.00122575
				cg15975806	110319607			-0.149566	8.26e-05	-0.036906	0.368431		0.0439131
17	46685292	46685448	2.00498e-05	cg18773260	46685292	HOXB7	Body	0.05494	0.00687712	0.0766347	0.00489306	1	0.000319327	1
				cg11041817	46685327	HOXB7	Body	0.131342	0.00028052	0.0793066	0.00712577		0.000356626
				cg23669081	46685353	HOXB7	Body	0.0269113	0.0959026	0.147716	0.00659277		0.000340727
				cg22622477	46685442	HOXB7	Body	0.0452039	0.0205418	0.0927541	0.00382089		0.000524071
				cg07547765	46685448	HOXB7	Body	0.122264	2.04e-06	0.095987	0.00139678		5.6651e-05
Female
2	200468626	200468728	0.0188741	cg01795955	200468626			0.233381	0.00073787	0.152819	0.112493	0	0.00469839	1
				cg11556846	200468728			0.176809	0.00068776	0.111297	0.116443		0.00850471
7	27225811	27225897	0.00113754	cg04340874	27225811	HOXA11AS;HOXA11	Body;TSS1500	0.0808152	0.00593059	0.0507488	0.0597802	0.5	0.0661841	0.75
				cg18978493	27225855	HOXA11AS;HOXA11	Body;TSS1500	0.134802	0.0026356	0.0835877	0.0242886		0.00203624
				cg16608407	27225865	HOXA11AS;HOXA11	Body;TSS1500	0.102208	0.00538966	0.0653772	0.0456397		0.00846562
				cg04822748	27225897	HOXA11AS;HOXA11	Body;TSS1500	0.130732	0.0024471	0.0761028	0.0785518		0.0111329
Male
6	26018003	26018185	8.76461e-05	cg11282676	26018003	HIST1H1A;HIST1H1A	5'UTR;1stExon	0.11375	0.0266741	0.140009	0.0271918	0.666667	0.073797	0.333333
				cg14703002	26018058	HIST1H1A	TSS200	0.196819	0.00525416	0.196693	0.0136594		0.0229219
				cg23829024	26018074	HIST1H1A	TSS200	0.0579267	0.0182834	0.0525643	0.169453		0.22305
				cg15741433	26018084	HIST1H1A	TSS200	0.0944394	0.0231802	0.0589529	0.246748		0.37011
				cg05816193	26018127	HIST1H1A	TSS200	0.0919499	0.00047485	0.0648795	0.0191667		0.0332618
				cg14652095	26018185	HIST1H1A	TSS200	0.0680584	0.00481075	0.0573389	0.0383886		0.114264
19	37742739	37742956	3.40308e-08	cg07237326	37742739			0.119342	0.00089173	0.00636457	0.873812	0.25	0.47519	0.25
				cg22634378	37742834			0.208949	0.0004698	0.128026	0.028612		0.00397814
				cg23397578	37742925			0.0952608	0.00135711	0.0283448	0.458215		0.234272
				cg16590237	37742956			0.256299	1.98e-06	0.0971682	0.0842671		0.0687407
20	61583910	61584159	4.81374e-05	cg00199007	61583910	SLC17A9	TSS200	0.122036	0.00394259	0.0818368	0.0606113	0.428571	0.0944327	0.571429
				cg16552454	61583924	SLC17A9	TSS200	0.122608	0.00702991	0.0767972	0.0900973		0.0523099
				cg07173972	61583979	SLC17A9	TSS200	0.128749	0.00392341	0.126934	0.0145547		0.0248979
				cg26329715	61583987	SLC17A9	TSS200	0.0954156	0.07455	0.113247	0.0444557		0.0128371
				cg04478428	61584072	SLC17A9;SLC17A9	1stExon;5'UTR	0.141045	0.01797	0.102368	0.0379207		0.0117859
				cg01817521	61584108	SLC17A9;SLC17A9	1stExon;5'UTR	0.149665	0.00438856	0.106846	0.0745356		0.0446713
				cg14686919	61584159	SLC17A9;SLC17A9	1stExon;5'UTR	0.0749144	0.0170481	0.0522121	0.0897618		0.305669
a. Analyses limited to children with available cord blood DNAm data.

## Sheet: Sheet 4 Cr
Additional spreadsheet 4: Cr-associated DMRs. DMRs identified using comb-p (Sidak p < 0.05). For probes within each DMR, EWAS results are included from limma analyses of log2-transformed prenatal metal concentrations. Analyses adjusted for infant sex, race/ethnicity, gestational age (age at blood collection for middle childhood), nulliparous, maternal age at enrollment, pre-pregnancy BMI, educati…
Cord blood DMR				Probes in DMR				Cord blood EWAS		Mid-childhood EWAS			Mid-childhood EWAS, overlaping participants (a)
Chr	Start	End	Sidak p	CpG	Position	Gene	Feature Category	logFC	p	logFC	p	% p < 0.05	p	% p < 0.05
All infants
6	33245701	33246008	4.05858e-06	cg22878489	33245701	B3GALT4	1stExon	0.0811076	0.00288773	0.0440432	0.0599628	0.538462	0.334049	0.307692
				cg03721978	33245706	B3GALT4	1stExon	0.0286631	0.0196945	0.0207523	0.0815826		0.249054
				cg09349343	33245717	B3GALT4	1stExon	0.0214844	0.0358532	0.0304538	0.00346597		0.0794909
				cg17103217	33245721	B3GALT4	1stExon	0.0342715	0.0052576	0.0231121	0.0667409		0.252904
				cg23950233	33245739	B3GALT4	1stExon	0.0598772	0.0561948	0.0767634	0.0119629		0.0607901
				cg21618521	33245770	B3GALT4	1stExon	0.0285973	0.127408	0.0650215	0.00074698		0.0430545
				cg19882268	33245779	B3GALT4	1stExon	0.0141463	0.248967	0.050035	0.003182		0.0616632
				cg00052772	33245804	B3GALT4	1stExon	0.0311724	0.00721364	0.0400874	0.0140509		0.0688409
				cg27147350	33245881	B3GALT4	1stExon	0.0485155	0.0167719	0.0323141	0.074902		0.032858
				cg06362282	33245893	B3GALT4	1stExon	0.044237	0.00034869	0.0275688	0.0426521		0.0277475
				cg24605046	33245895	B3GALT4	1stExon	0.0382842	0.001004	0.0379861	0.0111528		0.00899711
				cg26055446	33245990	B3GALT4	1stExon	0.0275701	0.00969151	0.0210913	0.0968581		0.205959
				cg03169472	33246008	B3GALT4	1stExon	0.0198893	0.0276014	0.0146001	0.114896		0.206318
8	13373033	13373141	1.02022e-06	cg12512013	13373033	DLC1;DLC1	TSS1500;TSS1500	-0.17837	1.03e-05	-0.0528124	0.191962	0	0.0380203	0.333333
				cg00933411	13373090	DLC1;DLC1	TSS1500;TSS1500	-0.1139	0.00076887	-0.0330239	0.338641		0.125217
				cg22732636	13373141	DLC1;DLC1	TSS1500;TSS1500	-0.13227	3.37e-05	-0.019253	0.530225		0.0677315
10	114713023	114713187	0.000112161	cg27162705	114713024	TCF7L2;TCF7L2;TCF7L2;TCF7L2;TCF7L2;TCF7L2	Body;Body;Body;Body;Body;Body	0.0513476	0.00013045	0.0170561	0.244413	0	0.349545
				cg11748187	114713108	TCF7L2;TCF7L2;TCF7L2;TCF7L2;TCF7L2;TCF7L2	Body;Body;Body;Body;Body;Body	0.0862111	0.00038827	0.031301	0.212682		0.704687
				cg00159523	114713187	TCF7L2;TCF7L2;TCF7L2;TCF7L2;TCF7L2;TCF7L2	Body;Body;Body;Body;Body;Body	0.128341	0.00244474	0.0443635	0.338246		0.993572
Female
7	81240445	81240667	2.98423e-05	cg27310219	81240445			-0.265904	0.00099528	-0.021656	0.773994	0	0.8257	0
				cg17722129	81240572			-0.155837	0.0102588	-0.0098991	0.868378		0.76898
				cg08657341	81240603			-0.221146	2.46e-05	-0.0217762	0.667573		0.746753
				cg16395457	81240667			-0.189513	0.0103446	-0.0413738	0.565788		0.401363
8	13373032	13373141	4.07753e-08	cg12512013	13373033	DLC1;DLC1	TSS1500;TSS1500	-0.270296	2.1e-05	-0.112997	0.0536216	0	0.0373924	0.333333
				cg00933411	13373090	DLC1;DLC1	TSS1500;TSS1500	-0.205035	9.69e-05	-0.0885085	0.0861795		0.149176
				cg22732636	13373141	DLC1;DLC1	TSS1500;TSS1500	-0.208505	9.16e-06	-0.0370597	0.381547		0.280948
a. Analyses limited to children with available cord blood DNAm data.

## Sheet: Sheet 5 Cs
Additional spreadsheet 5: Cs-associated DMRs. DMRs identified using comb-p (Sidak p < 0.05). For probes within each DMR, EWAS results are included from limma analyses of log2-transformed prenatal metal concentrations. Analyses adjusted for infant sex, race/ethnicity, gestational age (age at blood collection for middle childhood), nulliparous, maternal age at enrollment, pre-pregnancy BMI, educati…
Cord blood DMR				Probes in DMR				Cord blood EWAS		Mid-childhood EWAS			Mid-childhood EWAS, overlaping participants (a)
Chr	Start	End	Sidak p	CpG	Position	Gene	Feature Category	logFC	p	logFC	p	% p < 0.05	p	% p < 0.05
All infants
1	75590912	75591029	2.30408e-05	cg02297043	75590912			0.218401	0.00014788	0.0242117	0.677575	0	0.111622	0.333333
				cg01540595	75590960			0.203182	0.00111688	0.0184807	0.786219		0.0934311
				cg01066472	75591029			0.542961	6.09e-05	0.0727231	0.567443		0.0473051
3	141087187	141087363	0.000201223	cg06137072	141087187	ZBTB38	5'UTR	0.118102	0.00315782	0.0626889	0.132292	0.2	0.0413642	0.8
				cg13029400	141087190	ZBTB38	5'UTR	0.184039	0.0248033	0.088459	0.239971		0.0211307
				cg08360599	141087261	ZBTB38	5'UTR	0.111991	0.0021108	0.0682674	0.0751802		0.0312429
				cg21370924	141087313	ZBTB38	5'UTR	0.135327	0.00079129	0.0973876	0.0159944		0.00449893
				cg21474062	141087363	ZBTB38	5'UTR	0.13656	0.00560626	0.0592232	0.237782		0.0968061
4	174421377	174422626	0	cg08814800	174421377			0.134158	0.00238262	0.101277	0.00818685	0.428571	0.00286029	1
				cg17139666	174421440			0.462033	1.59e-06	0.136457	0.0671814		0.0140924
				cg02307239	174421558			0.307851	2.43e-05	0.111079	0.0152784		0.000291524
				cg23091159	174422043			0.142379	0.00012204	0.0560538	0.0822033		0.00369669
				cg06132727	174422191			0.241712	0.00107957	0.118477	0.102301		0.00138345
				cg00699219	174422442			0.543927	1.19e-06	0.196276	0.0258636		0.000420156
				cg04840702	174422626			0.0849332	0.0004065	0.0376565	0.10527		0.00354164
5	78985425	78985592	0.00023712	cg09481121	78985425	CMYA5	TSS1500	0.147117	0.0234672	0.14902	0.142823	0	0.0334808	0.222222
				cg00611789	78985432	CMYA5	TSS1500	0.239231	0.00569408	0.129086	0.250816		0.0748682
				cg11438310	78985434	CMYA5	TSS1500	0.142635	0.00571858	0.0543799	0.300638		0.12222
				cg10257870	78985484	CMYA5	TSS200	0.137662	0.0198642	0.105785	0.134835		0.0359608
				cg03546977	78985489	CMYA5	TSS200	0.114433	0.0544456	0.0416009	0.307337		0.0892555
				cg09655403	78985495	CMYA5	TSS200	0.274707	0.00352106	0.12554	0.315867		0.187732
				cg15197065	78985562	CMYA5	TSS200	0.132648	0.0244527	0.0605782	0.305772		0.0828999
				cg04154027	78985588	CMYA5	TSS200	0.154731	0.0290228	0.115624	0.298105		0.0743214
				cg23279355	78985592	CMYA5	TSS200	0.203584	0.00995528	0.119741	0.304441		0.102875
6	28601269	28601519	5.89204e-08	cg16731266	28601269			0.25016	0.0227165	-0.0385745	0.734956	0	0.315277	0
				cg07017437	28601271			0.15485	0.0972492	0.0139676	0.898104		0.304252
				cg27535677	28601365			0.305971	0.00309218	0.0461254	0.67493		0.0737456
				cg22497095	28601375			0.239982	0.00228518	0.0260363	0.776633		0.115991
				cg26865747	28601377			0.367628	0.00096475	0.0240383	0.839692		0.136516
				cg03759229	28601417			0.184671	0.00094868	0.00609394	0.922105		0.135137
				cg13565129	28601419			0.265701	0.00265123	0.0192384	0.845063		0.11276
				cg20851828	28601440			0.247347	0.00422843	0.0160193	0.864355		0.165353
				cg14654363	28601443			0.231054	0.00313644	0.0146588	0.871803		0.116061
				cg00990380	28601477			0.244601	0.00148159	0.0357091	0.664299		0.0797734
				cg12763978	28601519			0.23828	0.0159511	0.00821146	0.942734		0.276306
6	30881316	30881842	1.06234e-07	cg02306936	30881316	VARS2;VARS2;VARS2;GTF2H4	TSS1500;TSS1500;TSS1500;Body	0.160741	0.0111887	0.0259962	0.612802	0.047619	0.20722	0.190476
				cg12433575	30881464	VARS2;VARS2;VARS2;GTF2H4	TSS1500;TSS1500;TSS1500;Body	0.0301652	0.64449	0.0810009	0.222391		0.0806418
				cg10661769	30881484	VARS2;VARS2;VARS2;GTF2H4	TSS1500;TSS1500;TSS1500;Body	0.181702	6.87e-05	0.098418	0.0328682		0.00669994
				cg09424348	30881549	VARS2;VARS2;VARS2;GTF2H4	TSS1500;TSS1500;TSS1500;Body	0.0903063	0.0004231	0.0150776	0.58124		0.0563705
				cg15080939	30881560	VARS2;VARS2;VARS2;GTF2H4	TSS1500;TSS1500;TSS1500;Body	0.0999245	0.00141348	0.0165161	0.592511		0.0936231
				cg05267955	30881562	VARS2;VARS2;VARS2;GTF2H4	TSS1500;TSS1500;TSS1500;Body	0.142803	0.00089764	0.00932546	0.814164		0.156475
				cg18261909	30881571	VARS2;VARS2;VARS2;GTF2H4	TSS1500;TSS1500;TSS1500;Body	0.0940423	0.00061669	0.0156989	0.602588		0.0841399
				cg27650171	30881579	VARS2;VARS2;VARS2;GTF2H4	TSS1500;TSS1500;TSS1500;Body	0.0634029	0.0203408	0.00475748	0.874846		0.190821
				cg16555181	30881643	VARS2;VARS2;VARS2;GTF2H4	TSS1500;TSS1500;TSS1500;Body	0.122444	0.00108847	-0.0013749	0.975392		0.250565
				cg02186769	30881645	VARS2;VARS2;VARS2;GTF2H4	TSS1500;TSS1500;TSS1500;Body	0.0923492	0.00622722	0.0289541	0.471332		0.0417204
				cg26860970	30881658	VARS2;VARS2;VARS2;GTF2H4	TSS1500;TSS1500;TSS1500;Body	0.181928	0.00184031	0.0600057	0.377265		0.0372802
				cg05103231	30881664	VARS2;VARS2;VARS2;GTF2H4	TSS1500;TSS1500;TSS1500;Body	0.271957	0.0016196	0.113715	0.187163		0.0132612
				cg00649377	30881728	VARS2;VARS2;VARS2;GTF2H4	TSS1500;TSS1500;TSS1500;Body	0.134097	0.01096	0.0118593	0.864637		0.203656
				cg24517380	30881740	VARS2;VARS2;VARS2;GTF2H4	TSS1500;TSS1500;TSS1500;Body	0.243426	0.00132137	0.0543259	0.309484		0.059667
				cg16914989	30881764	GTF2H4;VARS2;VARS2;VARS2	3'UTR;TSS1500;TSS1500;TSS1500	0.122391	0.0778928	0.0326715	0.56948		0.217791
				cg09723781	30881766	GTF2H4;VARS2;VARS2;VARS2	3'UTR;TSS1500;TSS1500;TSS1500	0.0859594	0.137939	0.0238112	0.636447		0.193783
				cg27550606	30881786	GTF2H4;VARS2;VARS2;VARS2	3'UTR;TSS1500;TSS200;TSS200	0.0298985	0.334733	-0.0083553	0.77012		0.462152
				cg18411800	30881789	GTF2H4;VARS2;VARS2;VARS2	3'UTR;TSS1500;TSS200;TSS200	0.061484	0.215195	0.0111229	0.765016		0.504387
				cg06693277	30881803	GTF2H4;VARS2;VARS2;VARS2	3'UTR;TSS1500;TSS200;TSS200	0.0946604	0.0197301	-0.0014437	0.971436		0.240869
				cg11571001	30881808	GTF2H4;VARS2;VARS2;VARS2	3'UTR;TSS1500;TSS200;TSS200	0.0965503	0.158816	-0.078216	0.226798		0.643788
				cg16257334	30881842	GTF2H4;VARS2;VARS2;VARS2	3'UTR;TSS1500;TSS200;TSS200	0.0475845	0.310557	-0.0001054	0.998235		0.561212
6	32847441	32847845	5.44412e-07	cg16928551	32847441	PPP1R2P1	Body	-0.0154628	0.838953	0.00722837	0.925571	0.588235	0.825568	0.882353
				cg07189222	32847527	PPP1R2P1	Body	0.206159	0.00142706	0.142092	0.0440831		0.00584769
				cg00063006	32847530	PPP1R2P1	Body	0.118093	0.00998569	0.0988469	0.0539478		0.0111194
				cg02269978	32847585	PPP1R2P1	Body	0.119276	0.0039428	0.0838962	0.0415859		0.00221885
				cg24639679	32847590	PPP1R2P1	Body	0.165098	0.0156299	0.285658	0.00079738		0.0013329
				cg19628603	32847596	PPP1R2P1	Body	0.116619	0.00249514	0.119481	0.00486483		0.000113768
				cg00797104	32847605	PPP1R2P1	Body	0.131825	0.00308983	0.12625	0.00810756		0.000808653
				cg17352045	32847702	PPP1R2P1	Body	0.110233	0.00986784	0.0996007	0.0481437		0.00735726
				cg00892368	32847704	PPP1R2P1	Body	0.115928	0.00728371	0.0879901	0.0724975		0.00308342
				cg21685006	32847711	PPP1R2P1	Body	0.0715023	0.0280201	0.065988	0.0733773		0.0178716
				cg18942934	32847762	PPP1R2P1	Body	0.0853005	0.0270038	0.0968563	0.0278153		0.00113512
				cg13493635	32847785	PPP1R2P1	Body	0.122993	0.0201076	0.111499	0.0502257		0.00750213
				cg15076318	32847788	PPP1R2P1	Body	0.094754	0.0539363	0.0770654	0.132739		0.0315762
				cg08873792	32847811	PPP1R2P1	Body	0.131838	0.00340656	0.0742317	0.157896		0.0700606
				cg01607625	32847830	PPP1R2P1	Body	0.186505	0.00206875	0.178799	0.013013		0.00387215
				cg09318162	32847842	PPP1R2P1	Body	0.140091	0.0596462	0.146917	0.0467511		0.00702365
				cg16454316	32847845	PPP1R2P1	Body	0.173117	0.00935372	0.205088	0.0128705		0.00208251
6	33280052	33280478	1.55894e-11	cg03780271	33280052	TAPBP;TAPBP;TAPBP	Body;Body;Body	0.0854107	0.00683422	0.125876	0.00123705	0.785714	0.0344185	0.142857
				cg12589538	33280149	TAPBP;TAPBP;TAPBP	Body;Body;Body	0.134224	0.0020316	0.114659	0.00516369		0.16346
				cg11796996	33280159	TAPBP;TAPBP;TAPBP	Body;Body;Body	0.236767	0.00112482	0.176751	0.0244908		0.157173
				cg02863594	33280199	TAPBP;TAPBP;TAPBP	Body;Body;Body	0.265582	0.00218011	0.245279	0.00268301		0.0506507
				cg01253676	33280212	TAPBP;TAPBP;TAPBP	Body;Body;Body	0.153848	6.11e-05	0.0839132	0.011925		0.0780511
				cg20998791	33280228	TAPBP;TAPBP;TAPBP	Body;Body;Body	0.181229	0.00097308	0.107586	0.0101944		0.0634125
				cg18353226	33280390	TAPBP;TAPBP;TAPBP	Body;Body;Body	0.159341	0.00226314	0.164276	0.00738386		0.0977413
				cg14419102	33280400	TAPBP;TAPBP;TAPBP	Body;Body;Body	0.182523	0.00215794	0.136146	0.0343263		0.127388
				cg06375761	33280408	TAPBP;TAPBP;TAPBP	Body;Body;Body	0.457477	0.00098559	0.347628	0.00238617		0.0170827
				cg26083458	33280424	TAPBP;TAPBP;TAPBP	Body;Body;Body	0.204629	0.00086692	0.132306	0.0209335		0.152455
				cg13638257	33280436	TAPBP;TAPBP;TAPBP	Body;Body;Body	0.245571	0.0286534	0.239804	0.0164298		0.180489
				cg05700142	33280454	TAPBP;TAPBP;TAPBP	Body;Body;Body	0.213704	0.00339321	0.0664156	0.139147		0.216801
				cg01654446	33280476	TAPBP;TAPBP;TAPBP	Body;Body;Body	0.272828	0.00842741	0.0997946	0.105036		0.226611
				cg18930100	33280478	TAPBP;TAPBP;TAPBP	Body;Body;Body	0.108794	0.0457901	0.00782947	0.834836		0.654022
8	43131259	43131656	7.16582e-05	cg19035254	43131260			0.221893	0.0178319	0.202787	0.0644506	0	0.0302349	0.2
				cg01754525	43131353			0.428667	0.00066271	0.14403	0.293835		0.256814
				cg11826726	43131431			0.249596	0.00250183	0.0936961	0.280002		0.312315
				cg03188390	43131535			0.193483	0.00069379	0.0644442	0.317635		0.2255
				cg15634698	43131656			0.136127	0.0253963	0.0662484	0.387037		0.311311
8	143859709	143859895	0.00721318	cg08090164	143859709	LYNX1;LYNX1;LYNX1;LYNX1	TSS200;TSS1500;TSS200;TSS1500	0.207654	0.0102585	0.0219657	0.813745	0	0.375767	0
				cg19021188	143859734	LYNX1;LYNX1;LYNX1;LYNX1	TSS200;TSS1500;TSS200;TSS1500	0.209676	0.00455107	-0.0069474	0.94329		0.755155
				cg00399059	143859774	LYNX1;LYNX1;LYNX1;LYNX1	TSS200;TSS1500;TSS200;TSS1500	0.157455	0.0159184	-0.010126	0.911418		0.860762
				cg23180489	143859786	LYNX1;LYNX1;LYNX1;LYNX1	TSS200;TSS1500;TSS200;TSS1500	0.190542	0.00709834	0.0103187	0.917398		0.749301
				cg25483741	143859895	LYNX1;LYNX1;LYNX1;LYNX1	TSS1500;TSS1500;TSS1500;TSS1500	0.171754	0.0288779	0.0200956	0.82933		0.734078
12	1025529	1025755	5.23558e-05	cg06357748	1025529	RAD52	Body	0.262706	0.00069187	0.0900588	0.0626914	0.333333	0.000628001	1
				cg14602222	1025663	RAD52	Body	0.252539	0.00049957	0.0412903	0.32458		0.0283746
				cg26282236	1025755	RAD52	Body	0.230534	0.00019125	0.0870623	0.0452824		0.0022841
12	44152509	44152940	1.38954e-05	cg20424530	44152509	PUS7L;PUS7L;PUS7L;IRAK4;IRAK4;PUS7L;PUS7L;IRAK4;IRAK4;IRAK4	1stExon;5'UTR;1stExon;TSS1500;TSS1500;5'UTR;5'UTR;TSS1500;TSS1500;TSS1500	0.0112045	0.769934	-0.0263862	0.417436	0.363636	0.799368	0.363636
				cg20460761	44152565	PUS7L;PUS7L;PUS7L;IRAK4;IRAK4;PUS7L;IRAK4;IRAK4;IRAK4	1stExon;5'UTR;TSS200;TSS200;TSS200;TSS200;TSS200;TSS200;TSS200	-0.369005	0.00128812	-0.253071	0.0322481		0.0297272
				cg06659419	44152572	PUS7L;PUS7L;PUS7L;IRAK4;IRAK4;PUS7L;IRAK4;IRAK4;IRAK4	1stExon;5'UTR;TSS200;TSS200;TSS200;TSS200;TSS200;TSS200;TSS200	-0.0577654	0.154328	-0.0122511	0.724603		0.588614
				cg10045590	44152632	PUS7L;IRAK4;PUS7L;IRAK4;IRAK4;IRAK4;PUS7L;IRAK4	TSS200;TSS200;TSS200;TSS200;TSS200;TSS200;TSS200;TSS200	-0.25396	0.00044123	-0.14544	0.0534001		0.0183717
				cg16627549	44152662	PUS7L;IRAK4;PUS7L;IRAK4;IRAK4;IRAK4;PUS7L;IRAK4	TSS200;TSS200;TSS200;TSS200;TSS200;TSS200;TSS200;TSS200	-0.0624272	0.036671	-0.0374496	0.212769		0.0839619
				cg17840914	44152697	PUS7L;IRAK4;PUS7L;IRAK4;IRAK4;IRAK4;PUS7L;IRAK4	TSS200;TSS200;TSS200;TSS200;TSS200;TSS200;TSS200;TSS200	-0.216425	0.00209726	-0.154478	0.0380675		0.0244123
				cg20461126	44152715	PUS7L;IRAK4;PUS7L;IRAK4;IRAK4;IRAK4;PUS7L;IRAK4	TSS200;TSS200;TSS200;TSS200;TSS200;TSS200;TSS200;TSS200	-0.190825	0.00076757	-0.13263	0.0379381		0.018532
				cg19003430	44152759	PUS7L;PUS7L;IRAK4;IRAK4;PUS7L;IRAK4;IRAK4;IRAK4;IRAK4;IRAK4;IRAK4;IRAK4;IRAK4	TSS200;TSS200;5'UTR;5'UTR;TSS200;1stExon;1stExon;1stExon;1stExon;5'UTR;5'UTR;5'UTR;1stExon	-0.13606	0.0119161	-0.078581	0.121926		0.0710602
				cg12991064	44152762	PUS7L;IRAK4;PUS7L;IRAK4;IRAK4;IRAK4;IRAK4;PUS7L;IRAK4;IRAK4;IRAK4;IRAK4;IRAK4	TSS200;5'UTR;TSS1500;5'UTR;1stExon;1stExon;1stExon;TSS1500;1stExon;5'UTR;5'UTR;5'UTR;1stExon	-0.148018	0.0070402	-0.0854022	0.123795		0.216128
				cg25294785	44152807	IRAK4;PUS7L;IRAK4;IRAK4;PUS7L;IRAK4;IRAK4;PUS7L;IRAK4;IRAK4;IRAK4;IRAK4;IRAK4	5'UTR;TSS1500;5'UTR;1stExon;TSS1500;1stExon;1stExon;TSS1500;1stExon;5'UTR;5'UTR;5'UTR;1stExon	-0.0627639	0.0724347	-0.0652552	0.0495305		0.0630714
				cg08992050	44152940	IRAK4;PUS7L;IRAK4;PUS7L;PUS7L;IRAK4;IRAK4;IRAK4	5'UTR;TSS1500;5'UTR;TSS1500;TSS1500;5'UTR;5'UTR;5'UTR	-0.151361	0.00041156	-0.0268602	0.57138		0.471202
12	54763211	54763433	7.48249e-05	cg17571266	54763211	ZNF385A;ZNF385A;ZNF385A	3'UTR;3'UTR;3'UTR	0.243046	0.00372851	0.0309849	0.572573	0	0.181261	0
				cg03123759	54763387	ZNF385A;ZNF385A;ZNF385A	3'UTR;3'UTR;3'UTR	0.135293	4.8e-05	0.00216585	0.957496		0.376955
				cg22961459	54763433	ZNF385A;ZNF385A;ZNF385A	3'UTR;3'UTR;3'UTR	0.133233	0.00040195	0.0356254	0.445374		0.195517
15	69325271	69325560	9.09265e-05	cg27118929	69325271	MIR548H4;NOX5	Body;Body	0.209838	0.0007642	-0.0240869	0.71312	0.2	0.0413679	0.6
				cg02670903	69325340	MIR548H4;NOX5	Body;Body	0.231563	0.00840292	0.18314	0.0446261		0.00350504
				cg19461383	69325362	MIR548H4;NOX5	Body;Body	0.338062	0.00255676	-0.0502256	0.710152		0.0575783
				cg22952917	69325449	MIR548H4;NOX5	Body;Body	0.313639	0.0200671	-0.052184	0.725352		0.110808
				cg06680906	69325560	MIR548H4;NOX5	Body;Body	0.315358	0.00144641	0.00996329	0.935627		0.0126116
17	17603531	17603837	3.41016e-07	cg14720773	17603531	RAI1	5'UTR	0.205596	9.76e-05	0.0475624	0.245328	0	0.123891	0
				cg27208169	17603584	RAI1	5'UTR	0.137909	0.00066916	0.00379909	0.914754		0.141512
				cg06775073	17603749	RAI1	5'UTR	0.127214	0.00011105	0.0211527	0.405687		0.120055
				cg02147681	17603837	RAI1	5'UTR	0.175124	0.00104688	-0.0146347	0.75688		0.435552
17	46388390	46388465	0.00158584	cg08441803	46388390	SKAP1;SKAP1	Body;Body	0.228795	0.00163365	-0.012494	0.774146	0.666667	0.686553	0.666667
				cg24636368	46388447	SKAP1;SKAP1	Body;Body	0.157622	0.00282137	0.280087	0.00066571		0.00374243
				cg00582562	46388465	SKAP1;SKAP1	Body;Body	0.212912	0.00020496	0.272497	0.00395147		0.00574968
19	10736006	10736117	0.00029445	cg09315367	10736006	SLC44A2;SLC44A2	TSS200;Body	0.19625	0.00831283	0.141907	0.064196	0.2	0.0839021	0.2
				cg17826679	10736038	SLC44A2;SLC44A2	TSS200;Body	0.252305	0.00181427	0.169136	0.0325412		0.0452963
				cg17965690	10736049	SLC44A2;SLC44A2	TSS200;Body	0.259909	0.00434498	0.160382	0.0666918		0.0745023
				cg24041556	10736059	SLC44A2;SLC44A2	TSS200;Body	0.244953	0.00384848	0.144838	0.0695728		0.0796075
				cg25595793	10736117	SLC44A2;SLC44A2	TSS200;Body	0.181256	0.00353149	0.100834	0.0842176		0.139178
20	57427274	57427762	1.73975e-07	cg03010274	57427274	GNAS;GNAS;GNAS;GNASAS	TSS1500;TSS1500;3'UTR;TSS1500	0.0676061	0.00761681	0.023071	0.341098	0.375	0.314165	0.375
				cg25652859	57427412	GNAS;GNAS;GNAS;GNASAS	TSS1500;TSS1500;3'UTR;TSS1500	0.113052	0.00570308	0.0671718	0.072217		0.160907
				cg12321149	57427426	GNAS;GNAS;GNAS;GNASAS	TSS1500;TSS1500;3'UTR;TSS1500	0.0941083	0.0210749	0.0713493	0.065018		0.0323329
				cg06065549	57427443	GNAS;GNAS;GNAS;GNASAS	TSS1500;TSS1500;3'UTR;TSS1500	0.0806514	0.0102737	0.0389657	0.191569		0.304217
				cg07105596	57427472	GNAS;GNAS;GNAS	TSS1500;TSS1500;3'UTR	0.151577	0.00688205	0.106876	0.0563833		0.0490955
				cg27304369	57427483	GNAS;GNAS;GNAS	TSS1500;TSS1500;3'UTR	0.145111	0.00012208	0.0859914	0.0311199		0.0567614
				cg26811638	57427493	GNAS;GNAS;GNAS	TSS1500;TSS1500;3'UTR	0.139834	0.00036513	0.10133	0.00617177		0.0134917
				cg26534489	57427495	GNAS;GNAS;GNAS	TSS1500;TSS1500;3'UTR	0.0676511	0.0107938	0.0585625	0.0215452		0.0190298
				cg08587534	57427503	GNAS;GNAS;GNAS	TSS1500;TSS1500;3'UTR	0.088795	0.00055064	0.0709435	0.00506529		0.00457068
				cg14564778	57427556	GNAS;GNAS;GNAS	TSS1500;TSS1500;3'UTR	0.118229	0.00720752	0.0902438	0.0254303		0.014964
				cg01817393	57427642	GNAS;GNAS;GNAS	TSS1500;TSS1500;3'UTR	0.192041	0.0133922	0.125151	0.147758		0.27603
				cg02890368	57427650	GNAS;GNAS;GNAS	TSS1500;TSS1500;3'UTR	-0.0012886	0.974707	0.06864	0.0757869		0.0708664
				cg04257105	57427713	GNAS;GNAS;GNAS	TSS1500;TSS1500;3'UTR	0.0975533	0.00811163	0.0758472	0.046673		0.0877913
				cg20528838	57427730	GNAS;GNAS;GNAS	TSS1500;TSS1500;3'UTR	0.0700551	0.0865153	0.0775648	0.0591621		0.135695
				cg27661264	57427738	GNAS;GNAS;GNAS	TSS1500;TSS1500;3'UTR	0.07813	0.0241113	0.0517479	0.134905		0.270925
				cg19589727	57427762	GNAS;GNAS;GNAS	TSS1500;TSS1500;3'UTR	0.102236	0.00359534	0.059642	0.0556603		0.252314
Female
1	26233332	26233623	4.13393e-05	cg03210277	26233332	STMN1;STMN1;STMN1;STMN1;STMN1	1stExon;TSS1500;TSS1500;5'UTR;TSS1500	0.11343	0.112922	0.138995	0.119078	0.1	0.0504272	0.1
				cg04471507	26233376	STMN1;STMN1;STMN1;STMN1	TSS1500;TSS1500;TSS1500;TSS200	0.170528	0.00742406	0.0364438	0.592777		0.219666
				cg11709544	26233404	STMN1;STMN1;STMN1;STMN1	TSS1500;TSS1500;TSS1500;TSS200	0.227518	0.00043813	0.0814358	0.273758		0.196908
				cg09796501	26233435	STMN1;STMN1;STMN1;STMN1	TSS1500;TSS1500;TSS1500;TSS200	0.20176	0.00438019	0.223923	0.0148914		0.00986657
				cg14076195	26233459	STMN1;STMN1;STMN1;STMN1	TSS1500;TSS1500;TSS1500;TSS200	0.14945	0.0659079	0.100487	0.278284		0.233414
				cg26314868	26233506	STMN1;STMN1;STMN1;STMN1	TSS1500;TSS1500;TSS1500;TSS200	0.281245	0.00012192	0.170988	0.0823183		0.0702015
				cg20685674	26233538	STMN1;STMN1;STMN1;STMN1	TSS1500;TSS1500;TSS1500;TSS200	0.108384	0.0284659	0.0654988	0.283576		0.282087
				cg01811796	26233565	STMN1;STMN1;STMN1;STMN1	TSS1500;TSS1500;TSS1500;TSS200	0.102051	0.0219588	0.0726923	0.184144		0.215479
				cg19362196	26233615	STMN1;STMN1;STMN1;STMN1	TSS1500;TSS1500;TSS1500;TSS1500	0.0635976	0.0960916	0.0509442	0.277581		0.305551
				cg23323671	26233623	STMN1;STMN1;STMN1;STMN1	TSS1500;TSS1500;TSS1500;TSS1500	0.0377305	0.386476	0.0030761	0.954664		0.989089
6	117923795	117924070	1.21689e-05	cg11662098	117923795	GOPC;GOPC	TSS200;TSS200	0.228596	0.00611379	-0.0405769	0.59718	0	0.527392
				cg22575681	117923806	GOPC;GOPC	TSS200;TSS200	0.19574	0.0207569	-0.0264236	0.697316		0.26309
				cg09108191	117923832	GOPC;GOPC	TSS200;TSS200	0.139692	0.0595689	-0.0308637	0.627295		0.888982
				cg24234850	117923852	GOPC;GOPC	TSS200;TSS200	0.177128	0.00626436	-0.0342257	0.545913		0.593459
				cg17551008	117923860	GOPC;GOPC	TSS200;TSS200	0.168425	0.00372433	-0.0425293	0.418456		0.235518
				cg23054032	117923963	GOPC;GOPC	TSS1500;TSS1500	0.210381	0.0005231	-0.0295773	0.588278		0.441532
				cg11984719	117923992	GOPC;GOPC	TSS1500;TSS1500	0.122144	0.0594101	-0.0656099	0.30921		0.414141
				cg27329298	117924070	GOPC;GOPC	TSS1500;TSS1500	0.200343	0.0150739	-0.0150788	0.830182		0.837464
12	44152509	44152940	3.08251e-08	cg20424530	44152509	PUS7L;PUS7L;PUS7L;IRAK4;IRAK4;PUS7L;PUS7L;IRAK4;IRAK4;IRAK4	1stExon;5'UTR;1stExon;TSS1500;TSS1500;5'UTR;5'UTR;TSS1500;TSS1500;TSS1500	-0.0249568	0.649393	-0.0659765	0.183448	0.363636	0.257642	0.363636
				cg20460761	44152565	PUS7L;PUS7L;PUS7L;IRAK4;IRAK4;PUS7L;IRAK4;IRAK4;IRAK4	1stExon;5'UTR;TSS200;TSS200;TSS200;TSS200;TSS200;TSS200;TSS200	-0.679615	0.00035334	-0.425231	0.0208658		0.0134877
				cg06659419	44152572	PUS7L;PUS7L;PUS7L;IRAK4;IRAK4;PUS7L;IRAK4;IRAK4;IRAK4	1stExon;5'UTR;TSS200;TSS200;TSS200;TSS200;TSS200;TSS200;TSS200	-0.174236	0.00339448	-0.0617682	0.26357		0.0634832
				cg10045590	44152632	PUS7L;IRAK4;PUS7L;IRAK4;IRAK4;IRAK4;PUS7L;IRAK4	TSS200;TSS200;TSS200;TSS200;TSS200;TSS200;TSS200;TSS200	-0.416248	0.00027195	-0.264163	0.0253322		0.0159041
				cg16627549	44152662	PUS7L;IRAK4;PUS7L;IRAK4;IRAK4;IRAK4;PUS7L;IRAK4	TSS200;TSS200;TSS200;TSS200;TSS200;TSS200;TSS200;TSS200	-0.0762305	0.100253	-0.0371494	0.411374		0.121934
				cg17840914	44152697	PUS7L;IRAK4;PUS7L;IRAK4;IRAK4;IRAK4;PUS7L;IRAK4	TSS200;TSS200;TSS200;TSS200;TSS200;TSS200;TSS200;TSS200	-0.387878	0.00117642	-0.271986	0.0185508		0.00792869
				cg20461126	44152715	PUS7L;IRAK4;PUS7L;IRAK4;IRAK4;IRAK4;PUS7L;IRAK4	TSS200;TSS200;TSS200;TSS200;TSS200;TSS200;TSS200;TSS200	-0.332819	0.00049185	-0.299693	0.0017001		0.000639866
				cg19003430	44152759	PUS7L;PUS7L;IRAK4;IRAK4;PUS7L;IRAK4;IRAK4;IRAK4;IRAK4;IRAK4;IRAK4;IRAK4;IRAK4	TSS200;TSS200;5'UTR;5'UTR;TSS200;1stExon;1stExon;1stExon;1stExon;5'UTR;5'UTR;5'UTR;1stExon	-0.189975	0.0398024	-0.0840125	0.29138		0.267971
				cg12991064	44152762	PUS7L;IRAK4;PUS7L;IRAK4;IRAK4;IRAK4;IRAK4;PUS7L;IRAK4;IRAK4;IRAK4;IRAK4;IRAK4	TSS200;5'UTR;TSS1500;5'UTR;1stExon;1stExon;1stExon;TSS1500;1stExon;5'UTR;5'UTR;5'UTR;1stExon	-0.263986	0.00348343	-0.163448	0.0629214		0.0457824
				cg25294785	44152807	IRAK4;PUS7L;IRAK4;IRAK4;PUS7L;IRAK4;IRAK4;PUS7L;IRAK4;IRAK4;IRAK4;IRAK4;IRAK4	5'UTR;TSS1500;5'UTR;1stExon;TSS1500;1stExon;1stExon;TSS1500;1stExon;5'UTR;5'UTR;5'UTR;1stExon	-0.124839	0.0368092	-0.058283	0.25389		0.0859412
				cg08992050	44152940	IRAK4;PUS7L;IRAK4;PUS7L;PUS7L;IRAK4;IRAK4;IRAK4	5'UTR;TSS1500;5'UTR;TSS1500;TSS1500;5'UTR;5'UTR;5'UTR	-0.221705	0.00182208	-0.0292955	0.694171		0.382317
Male
3	141087187	141087363	6.99528e-06	cg06137072	141087187	ZBTB38	5'UTR	0.188787	0.00072751	0.0275516	0.65776	0	0.1865	0.2
				cg13029400	141087190	ZBTB38	5'UTR	0.334789	0.00401463	0.0632757	0.566063		0.0640973
				cg08360599	141087261	ZBTB38	5'UTR	0.165051	0.00195376	0.0354458	0.527084		0.150725
				cg21370924	141087313	ZBTB38	5'UTR	0.197287	0.00078208	0.0570448	0.343894		0.0301918
				cg21474062	141087363	ZBTB38	5'UTR	0.231904	0.00075085	0.0344666	0.633904		0.117007
4	187422005	187422119	0.000665881	cg09732405	187422005			0.280715	0.0422037	0.210116	0.161603	0.6	0.00986749	1
				cg27420889	187422035			0.311892	0.0160278	0.226481	0.0969905		0.0153089
				cg27327312	187422091			0.533471	0.00094607	0.49067	0.00738893		0.00333165
				cg16786756	187422114			0.486542	0.00076862	0.457377	0.0181749		0.000951337
				cg21004358	187422119			0.505432	0.0013102	0.544718	0.00613802		0.00042615
6	28446840	28447115	0.000212943	cg01792601	28446840			0.422312	0.00133501	0.0759469	0.572767	0	0.00417642	1
				cg26968378	28447087			0.483761	0.00128317	0.182146	0.185266		0.00121501
				cg12584458	28447107			0.464443	0.0008966	0.135866	0.254328		0.00348113
				cg21903646	28447115			0.296198	0.00931059	0.120903	0.244917		0.00199948
6	28601269	28601519	3.28913e-06	cg16731266	28601269			0.375398	0.0155356	-0.0046809	0.97823	0	0.22322	0.181818
				cg07017437	28601271			0.259046	0.0507377	0.0886395	0.552547		0.0520891
				cg27535677	28601365			0.451954	0.00332141	-0.0034457	0.982869		0.0934191
				cg22497095	28601375			0.303544	0.00633209	-0.0238158	0.856601		0.148701
				cg26865747	28601377			0.469237	0.00404487	0.0126967	0.944135		0.0841413
				cg03759229	28601417			0.251473	0.00215594	-0.0086396	0.924738		0.147974
				cg13565129	28601419			0.357703	0.00645138	-0.0125911	0.93237		0.0657612
				cg20851828	28601440			0.324358	0.00792143	-0.0237711	0.862149		0.198918
				cg14654363	28601443			0.291123	0.00875809	-0.004203	0.973413		0.0770858
				cg00990380	28601477			0.345645	0.00200228	0.00769788	0.941327		0.042022
				cg12763978	28601519			0.298068	0.0275658	0.00979226	0.950217		0.0361765
6	30881464	30881766	0.000138545	cg12433575	30881464	VARS2;VARS2;VARS2;GTF2H4	TSS1500;TSS1500;TSS1500;Body	0.0366581	0.686459	0.261889	0.00919247	0.0666667	0.0015142	0.2
				cg10661769	30881484	VARS2;VARS2;VARS2;GTF2H4	TSS1500;TSS1500;TSS1500;Body	0.204469	0.0019008	0.0784748	0.225744		0.0119704
				cg09424348	30881549	VARS2;VARS2;VARS2;GTF2H4	TSS1500;TSS1500;TSS1500;Body	0.108448	0.00271717	-0.0097204	0.806784		0.31993
				cg15080939	30881560	VARS2;VARS2;VARS2;GTF2H4	TSS1500;TSS1500;TSS1500;Body	0.0895193	0.0494546	0.00493428	0.912072		0.22065
				cg05267955	30881562	VARS2;VARS2;VARS2;GTF2H4	TSS1500;TSS1500;TSS1500;Body	0.162945	0.00617294	-0.0408324	0.480957		0.995199
				cg18261909	30881571	VARS2;VARS2;VARS2;GTF2H4	TSS1500;TSS1500;TSS1500;Body	0.104655	0.0105902	-0.0027211	0.951367		0.444734
				cg27650171	30881579	VARS2;VARS2;VARS2;GTF2H4	TSS1500;TSS1500;TSS1500;Body	0.0658481	0.0937836	-0.0028902	0.950035		0.585895
				cg16555181	30881643	VARS2;VARS2;VARS2;GTF2H4	TSS1500;TSS1500;TSS1500;Body	0.152154	0.00465381	-0.0080263	0.9064		0.568229
				cg02186769	30881645	VARS2;VARS2;VARS2;GTF2H4	TSS1500;TSS1500;TSS1500;Body	0.0940499	0.0536327	-0.0030377	0.960648		0.350148
				cg26860970	30881658	VARS2;VARS2;VARS2;GTF2H4	TSS1500;TSS1500;TSS1500;Body	0.240602	0.00410107	0.0523971	0.609939		0.143472
				cg05103231	30881664	VARS2;VARS2;VARS2;GTF2H4	TSS1500;TSS1500;TSS1500;Body	0.345128	0.00458535	0.0966881	0.456049		0.0736462
				cg00649377	30881728	VARS2;VARS2;VARS2;GTF2H4	TSS1500;TSS1500;TSS1500;Body	0.17628	0.0128452	0.0166472	0.871017		0.323906
				cg24517380	30881740	VARS2;VARS2;VARS2;GTF2H4	TSS1500;TSS1500;TSS1500;Body	0.320356	0.00187366	0.125404	0.111733		0.0252732
				cg16914989	30881764	GTF2H4;VARS2;VARS2;VARS2	3'UTR;TSS1500;TSS1500;TSS1500	0.173558	0.0832818	0.0303782	0.720148		0.45305
				cg09723781	30881766	GTF2H4;VARS2;VARS2;VARS2	3'UTR;TSS1500;TSS1500;TSS1500	0.104369	0.188953	0.045347	0.540977		0.256296
6	31650735	31651362	0	cg07455790	31650735			0.660632	0.00069205	0.175494	0.298399	0	0.216563	0.047619
				cg05857999	31650760			0.59848	0.00155869	0.182611	0.303824		0.219643
				cg02389040	31650786			0.670659	0.0002643	0.171602	0.330949		0.218913
				cg02304584	31650790			0.499742	0.00193986	0.185507	0.240623		0.142775
				cg00022997	31650808			0.5305	0.00383755	0.195067	0.260332		0.0941535
				cg26450717	31650835			0.356266	0.00195282	0.134307	0.25502		0.156665
				cg22318514	31650850			0.538593	0.0011176	0.25877	0.0986017		0.0606438
				cg18264486	31650916			0.646113	0.00066804	0.276725	0.114146		0.0919076
				cg06460587	31650930			0.494091	0.00018382	0.146787	0.198489		0.102892
				cg18576957	31651020			0.688309	5.38e-05	0.208988	0.15888		0.0704138
				cg08624648	31651029			0.745955	0.00025463	0.213043	0.245005		0.130081
				cg25417675	31651059			0.324958	0.00036768	0.105142	0.189665		0.0885796
				cg01297670	31651070			0.307417	0.00020151	0.152094	0.0826187		0.0407226
				cg02169713	31651094			0.355044	0.00015885	0.0810719	0.360166		0.142872
				cg20435535	31651151			0.632887	0.00041931	0.265602	0.11856		0.103202
				cg04386400	31651158			0.630191	0.00028323	0.177895	0.28813		0.136979
				cg11540476	31651249			0.581178	0.00176359	0.244774	0.204308		0.104303
				cg25769566	31651278			0.481898	0.00046711	0.176281	0.153747		0.13685
				cg11991824	31651283			0.246686	0.00051297	0.120823	0.113929		0.0671506
				cg13740929	31651291			0.496273	2.69e-05	0.121169	0.291276		0.153403
				cg24520975	31651362			0.0259574	0.801405	0.00696826	0.955331		0.912662
8	43131260	43132507	0	cg19035254	43131260			0.406309	0.00192927	0.292567	0.0519089	0.125	0.00751075	0.875
				cg01754525	43131353			0.730097	1.77e-05	0.249637	0.190658		0.0228955
				cg11826726	43131431			0.421257	0.00023238	0.171958	0.136242		0.00959411
				cg03188390	43131535			0.289443	0.00027683	0.0865714	0.324914		0.0197608
				cg15634698	43131656			0.269117	0.00102802	0.060493	0.543986		0.074526
				cg06529685	43132125			0.176542	7.39e-05	0.139076	0.00815313		0.000225881
				cg04880091	43132451			0.495664	5.1e-05	0.198809	0.169617		0.0397814
				cg21877680	43132507			0.397691	3.94e-05	0.145335	0.204528		0.00531949
10	134150489	134150760	4.42571e-05	cg21370255	134150489	LRRC27;LRRC27;LRRC27;LRRC27;LRRC27	Body;TSS200;Body;Body;Body	0.394202	0.00124178	0.229926	0.0537081	0.857143	0.00183155	1
				cg10530568	134150506	LRRC27;LRRC27;LRRC27;LRRC27;LRRC27	Body;TSS200;Body;Body;Body	0.289466	0.00245348	0.202885	0.0164371		0.00691257
				cg22586726	134150542	LRRC27;LRRC27;LRRC27;LRRC27;LRRC27	Body;TSS200;Body;Body;Body	0.265932	0.0210762	0.221788	0.0511709		0.0231117
				cg07119315	134150567	LRRC27;LRRC27;LRRC27;LRRC27;LRRC27	Body;TSS200;Body;Body;Body	0.36139	0.0021731	0.239587	0.0391631		0.047836
				cg25076597	134150581	LRRC27;LRRC27;LRRC27;LRRC27;LRRC27	Body;TSS200;Body;Body;Body	0.362746	0.00658365	0.389344	0.0154805		0.0151137
				cg02535060	134150690	LRRC27;LRRC27;LRRC27;LRRC27;LRRC27	Body;Body;Body;Body;Body	0.27644	0.0205349	0.24641	0.0456241		0.0113326
				cg05951994	134150760	LRRC27;LRRC27;LRRC27;LRRC27;LRRC27	Body;Body;Body;Body;Body	0.173774	0.00832649	0.180059	0.00986257		0.0017855
12	108634147	108634275	2.08843e-06	cg14639185	108634147	WSCD2	Body	0.330245	3.43e-06	0.246545	0.00544221	1	0.00146467	1
				cg06837568	108634212	WSCD2	Body	0.434933	2.7e-05	0.390448	0.00099726		0.000148234
				cg26132493	108634275	WSCD2	Body	0.194488	0.00235937	0.188309	0.00575732		0.00283443
13	23309930	23310203	0.000585343	cg08083251	23309930			0.41547	0.00271437	0.212184	0.179174	0.333333	0.0118489	0.666667
				cg03042692	23310188			0.512332	0.00043855	0.111993	0.509567		0.0817743
				cg05215994	23310203			0.563684	0.00084558	0.565331	0.00199706		3.83794e-05
14	21148814	21148957	0.000321068	cg05211480	21148814			0.234195	3.25e-05	0.128052	0.0239335	1	0.0443537	1
				cg05300029	21148957			0.482606	0.00014471	0.360529	0.00923943		0.0146586
15	69325271	69325560	1.48235e-09	cg27118929	69325271	MIR548H4;NOX5	Body;Body	0.379163	1.14e-05	-0.0497139	0.6018	0	0.0107521	1
				cg02670903	69325340	MIR548H4;NOX5	Body;Body	0.383376	0.00120752	0.108038	0.39406		0.00227284
				cg19461383	69325362	MIR548H4;NOX5	Body;Body	0.630876	0.0001778	0.0704061	0.735765		0.00366427
				cg22952917	69325449	MIR548H4;NOX5	Body;Body	0.687627	0.00023044	-0.0093933	0.965029		0.0177017
				cg06680906	69325560	MIR548H4;NOX5	Body;Body	0.604995	5.71e-05	0.0559207	0.765105		0.00236621
17	17603531	17604146	8.59689e-09	cg14720773	17603531	RAI1	5'UTR	0.270389	0.00040305	0.0111541	0.843336	0	0.249128	0
				cg27208169	17603584	RAI1	5'UTR	0.195812	0.00074431	-0.0206843	0.67961		0.256526
				cg06775073	17603749	RAI1	5'UTR	0.182305	0.00011352	0.00752211	0.833422		0.289023
				cg02147681	17603837	RAI1	5'UTR	0.251703	0.00092454	-0.0267219	0.70065		0.408481
				cg17844831	17604146	RAI1	5'UTR	0.22952	0.00019827	0.0054633	0.912114		0.187782
19	51774376	51774666	0.000157649	cg15497724	51774377			0.300984	0.00164026	0.0701784	0.525882	0	0.0245618	1
				cg14884932	51774451			0.292954	0.00034844	0.0641287	0.493702		0.0256683
				cg14724749	51774592			0.246723	0.00214309	0.0804561	0.351437		0.00792552
				cg13749314	51774666			0.156972	0.00791577	0.0417546	0.471222		0.0267889
a. Analyses limited to children with available cord blood DNAm data.

## Sheet: Sheet 6 Cu
Additional spreadsheet 6: Cu-associated DMRs. DMRs identified using comb-p (Sidak p < 0.05). For probes within each DMR, EWAS results are included from limma analyses of log2-transformed prenatal metal concentrations. Analyses adjusted for infant sex, race/ethnicity, gestational age (age at blood collection for middle childhood), nulliparous, maternal age at enrollment, pre-pregnancy BMI, educati…
Cord blood DMR				Probes in DMR				Cord blood EWAS		Mid-childhood EWAS			Mid-childhood EWAS, overlaping participants (a)
Chr	Start	End	Sidak p	CpG	Position	Gene	Feature Category	logFC	p	logFC	p	% p < 0.05	p	% p < 0.05
All infants
2	74682139	74682200	0.00537735	cg19149222	74682139	INO80B	TSS200	0.180266	0.00558876	0.00662511	0.881312	0	0.376028	0
				cg14366939	74682176	INO80B	TSS200	0.236982	0.00099645	-0.0346163	0.535729		0.899907
				cg07023902	74682183	INO80B	TSS200	0.163772	0.00880912	-0.0169116	0.672819		0.458397
				cg26447968	74682200	INO80B;INO80B	5'UTR;1stExon	0.202753	0.00109198	0.0148935	0.712561		0.720179
12	54673867	54674009	0.000450316	cg20545544	54673867	CBX5;HNRNPA1;HNRPA1L-2;HNRNPA1;CBX5	1stExon;TSS1500;TSS1500;TSS1500;5'UTR	0.237808	0.00096442	0.0315693	0.538657	0	0.96536	0
				cg15708001	54673887	CBX5;HNRNPA1;HNRPA1L-2;HNRNPA1;CBX5	1stExon;TSS1500;TSS1500;TSS1500;5'UTR	0.229231	0.00084736	-0.0544017	0.273016		0.270125
				cg06399839	54674003	HNRNPA1;HNRPA1L-2;HNRNPA1;CBX5	TSS1500;TSS1500;TSS1500;TSS200	0.247291	0.00079316	0.0515218	0.223016		0.397698
				cg09158487	54674009	HNRNPA1;HNRPA1L-2;HNRNPA1;CBX5	TSS1500;TSS1500;TSS1500;TSS200	0.144356	0.00800318	0.0495668	0.253721		0.541632
20	57427426	57427942	3.53034e-08	cg12321149	57427426	GNAS;GNAS;GNAS;GNASAS	TSS1500;TSS1500;3'UTR;TSS1500	0.208025	0.0169207	0.0616834	0.362169	0.0588235	0.564531	0.0588235
				cg06065549	57427443	GNAS;GNAS;GNAS;GNASAS	TSS1500;TSS1500;3'UTR;TSS1500	0.115903	0.0849524	0.0595044	0.253779		0.302452
				cg07105596	57427472	GNAS;GNAS;GNAS	TSS1500;TSS1500;3'UTR	0.359841	0.00262731	0.1264	0.197155		0.0656613
				cg27304369	57427483	GNAS;GNAS;GNAS	TSS1500;TSS1500;3'UTR	0.253111	0.00176701	0.0361349	0.605373		0.983762
				cg26811638	57427493	GNAS;GNAS;GNAS	TSS1500;TSS1500;3'UTR	0.258955	0.00204448	0.0515852	0.427377		0.324784
				cg26534489	57427495	GNAS;GNAS;GNAS	TSS1500;TSS1500;3'UTR	0.175308	0.00193073	0.0214191	0.631761		0.0698422
				cg08587534	57427503	GNAS;GNAS;GNAS	TSS1500;TSS1500;3'UTR	0.119789	0.0299192	0.0095281	0.830429		0.933552
				cg14564778	57427556	GNAS;GNAS;GNAS	TSS1500;TSS1500;3'UTR	0.309598	0.00095284	0.0519174	0.463346		0.239775
				cg01817393	57427642	GNAS;GNAS;GNAS	TSS1500;TSS1500;3'UTR	0.420486	0.0111968	-0.0003646	0.998077		0.545698
				cg02890368	57427650	GNAS;GNAS;GNAS	TSS1500;TSS1500;3'UTR	0.106814	0.217901	-0.0761447	0.26022		0.283872
				cg04257105	57427713	GNAS;GNAS;GNAS	TSS1500;TSS1500;3'UTR	0.208776	0.00797053	0.05633	0.398948		0.371029
				cg20528838	57427730	GNAS;GNAS;GNAS	TSS1500;TSS1500;3'UTR	0.3005	0.00052815	0.0788056	0.273356		0.275058
				cg27661264	57427738	GNAS;GNAS;GNAS	TSS1500;TSS1500;3'UTR	0.202558	0.00608614	0.101659	0.0925687		0.0353994
				cg19589727	57427762	GNAS;GNAS;GNAS	TSS1500;TSS1500;3'UTR	0.206977	0.00580315	0.0498806	0.360668		0.273648
				cg10302550	57427821	GNAS;GNAS;GNAS	TSS1500;TSS1500;3'UTR	0.22993	0.00064421	0.10506	0.0537392		0.0282592
				cg17414107	57427830	GNAS;GNAS;GNAS	TSS1500;TSS1500;3'UTR	0.302232	0.00043902	0.0820944	0.234428		0.342244
				cg00943909	57427942	GNAS;GNAS;GNAS	TSS200;TSS200;3'UTR	0.200932	0.0012244	0.111274	0.0247322		0.0703984
Female
20	57427443	57427942	6.61005e-08	cg06065549	57427443	GNAS;GNAS;GNAS;GNASAS	TSS1500;TSS1500;3'UTR;TSS1500	0.150934	0.127043	0.103928	0.259678	0	0.227659	0.1875
				cg07105596	57427472	GNAS;GNAS;GNAS	TSS1500;TSS1500;3'UTR	0.294122	0.0735242	0.280264	0.103581		0.0169515
				cg27304369	57427483	GNAS;GNAS;GNAS	TSS1500;TSS1500;3'UTR	0.217091	0.0520918	0.0598682	0.631539		0.584163
				cg26811638	57427493	GNAS;GNAS;GNAS	TSS1500;TSS1500;3'UTR	0.237466	0.0376842	0.0558384	0.628342		0.410827
				cg26534489	57427495	GNAS;GNAS;GNAS	TSS1500;TSS1500;3'UTR	0.22375	0.00391177	0.0647392	0.405969		0.284969
				cg08587534	57427503	GNAS;GNAS;GNAS	TSS1500;TSS1500;3'UTR	0.14957	0.0659437	0.0543712	0.496809		0.333455
				cg14564778	57427556	GNAS;GNAS;GNAS	TSS1500;TSS1500;3'UTR	0.343195	0.00816363	0.0738197	0.55552		0.215609
				cg01817393	57427642	GNAS;GNAS;GNAS	TSS1500;TSS1500;3'UTR	0.575874	0.0123534	0.0823794	0.747083		0.913757
				cg02890368	57427650	GNAS;GNAS;GNAS	TSS1500;TSS1500;3'UTR	0.296778	0.0153975	-0.0234048	0.850913		0.873416
				cg04257105	57427713	GNAS;GNAS;GNAS	TSS1500;TSS1500;3'UTR	0.247763	0.0270453	0.145873	0.23717		0.172735
				cg20528838	57427730	GNAS;GNAS;GNAS	TSS1500;TSS1500;3'UTR	0.305127	0.00849321	0.137968	0.283881		0.0986207
				cg27661264	57427738	GNAS;GNAS;GNAS	TSS1500;TSS1500;3'UTR	0.256976	0.0107272	0.158038	0.148657		0.0221413
				cg19589727	57427762	GNAS;GNAS;GNAS	TSS1500;TSS1500;3'UTR	0.255612	0.0150118	0.0565696	0.562659		0.141835
				cg10302550	57427821	GNAS;GNAS;GNAS	TSS1500;TSS1500;3'UTR	0.235956	0.0116937	0.0946293	0.318072		0.0793793
				cg17414107	57427830	GNAS;GNAS;GNAS	TSS1500;TSS1500;3'UTR	0.325945	0.00609624	0.107143	0.386017		0.158544
				cg00943909	57427942	GNAS;GNAS;GNAS	TSS200;TSS200;3'UTR	0.220187	0.0131536	0.153085	0.0760054		0.00905685
Male
1	108023249	108023482	6.35464e-05	cg24346905	108023249	NTNG1;NTNG1;NTNG1	Body;Body;Body	0.992162	0.00148961	0.298857	0.212046	0	0.000870717	1
				cg20016673	108023366	NTNG1;NTNG1;NTNG1	Body;Body;Body	0.795001	0.00056058	0.232207	0.170695		0.00110475
				cg21606490	108023428	NTNG1;NTNG1;NTNG1	Body;Body;Body	0.814927	0.00320577	0.225238	0.270771		0.0168518
				cg12211867	108023441	NTNG1;NTNG1;NTNG1	Body;Body;Body	0.815851	0.00795662	0.317034	0.156661		0.00979758
				cg26015416	108023482	NTNG1;NTNG1;NTNG1	3'UTR;3'UTR;3'UTR	0.968215	0.00218237	0.42263	0.0744339		0.00402352
3	46759438	46759698	1.18308e-05	cg02834909	46759438	PRSS50	TSS200	0.621118	0.00596678	0.146986	0.378242	0	0.0311705	0.714286
				cg19668234	46759449	PRSS50	TSS200	0.655949	0.00470569	0.224998	0.190663		0.019989
				cg01788113	46759472	PRSS50	TSS200	0.632053	0.00735021	0.259448	0.121961		0.0105816
				cg00817731	46759475	PRSS50	TSS200	0.518103	0.0214625	0.272869	0.0910456		0.0123152
				cg17460445	46759588	PRSS50	TSS1500	0.717279	0.00144121	0.172852	0.329956		0.0884536
				cg01967580	46759656	PRSS50	TSS1500	0.964409	5.58e-05	0.183243	0.431228		0.0277682
				cg05727070	46759698	PRSS50	TSS1500	0.648776	0.00654348	0.201956	0.336703		0.124429
5	83017000	83017184	2.58917e-07	cg26630791	83017000	HAPLN1	TSS200	0.88363	0.00020027	0.18716	0.283756	0	0.00723371	1
				cg10962524	83017009	HAPLN1	TSS200	0.857747	2.06e-05	0.139093	0.363067		0.0175133
				cg12199221	83017078	HAPLN1	TSS200	0.827713	0.00475159	0.196386	0.309155		0.00260318
				cg09893305	83017184	HAPLN1	TSS1500	0.83472	1.37e-05	0.199948	0.200813		0.00341003
6	32847762	32847845	0.0201783	cg18942934	32847762	PPP1R2P1	Body	0.28979	0.0173006	0.144541	0.163661	0.142857	0.00449936	1
				cg13493635	32847785	PPP1R2P1	Body	0.315696	0.064017	0.290751	0.0232433		0.00303359
				cg15076318	32847788	PPP1R2P1	Body	0.214478	0.151203	0.141419	0.220101		0.00443219
				cg08873792	32847811	PPP1R2P1	Body	0.410527	0.00269122	0.143811	0.247606		0.00800731
				cg01607625	32847830	PPP1R2P1	Body	0.600754	0.0029168	0.279542	0.0987129		0.00378539
				cg09318162	32847842	PPP1R2P1	Body	0.558133	0.0181382	0.247113	0.12809		0.0189755
				cg16454316	32847845	PPP1R2P1	Body	0.577788	0.00513268	0.0865579	0.646243		0.0352129
11	1283875	1283970	0.000183636	cg26429520	1283875			1.76154	0.00025924	0.804844	0.0210835	0.666667	0.000226658	1
				cg01274643	1283946			1.92681	0.00033325	0.675258	0.0990792		0.000392333
				cg15363314	1283970			2.03699	0.00054548	0.941174	0.0277458		0.000388299
12	54673867	54674009	0.0123676	cg20545544	54673867	CBX5;HNRNPA1;HNRPA1L-2;HNRNPA1;CBX5	1stExon;TSS1500;TSS1500;TSS1500;5'UTR	0.293311	0.00588974	0.0420814	0.540255	0	0.647623	0
				cg15708001	54673887	CBX5;HNRNPA1;HNRPA1L-2;HNRNPA1;CBX5	1stExon;TSS1500;TSS1500;TSS1500;5'UTR	0.300821	0.00471948	-0.0547923	0.409067		0.367693
				cg06399839	54674003	HNRNPA1;HNRPA1L-2;HNRNPA1;CBX5	TSS1500;TSS1500;TSS1500;TSS200	0.403263	0.00052191	0.0227502	0.665688		0.60102
				cg09158487	54674009	HNRNPA1;HNRPA1L-2;HNRNPA1;CBX5	TSS1500;TSS1500;TSS1500;TSS200	0.170331	0.0424424	0.0736	0.193453		0.455946
a. Analyses limited to children with available cord blood DNAm data.

## Sheet: Sheet 7 Hg
Additional spreadsheet 7: Hg-associated DMRs. DMRs identified using comb-p (Sidak p < 0.05). For probes within each DMR, EWAS results are included from limma analyses of log2-transformed prenatal metal concentrations. Analyses adjusted for infant sex, race/ethnicity, gestational age (age at blood collection for middle childhood), nulliparous, maternal age at enrollment, pre-pregnancy BMI, educati…
Cord blood DMR				Probes in DMR				Cord blood EWAS		Mid-childhood EWAS			Mid-childhood EWAS, overlaping participants (a)
Chr	Start	End	Sidak p	CpG	Position	Gene	Feature Category	logFC	p	logFC	p	% p < 0.05	p	% p < 0.05
All infants
6	30039374	30039548	2.66936e-05	cg20249327	30039374	RNF39;RNF39	Body;Body	-0.149987	0.0255498	-0.0082262	0.90301	0	0.671135	0
				cg15877520	30039376	RNF39;RNF39	Body;Body	-0.156442	0.0122634	-0.0266489	0.731057		0.95561
				cg13918754	30039380	RNF39;RNF39	Body;Body	-0.113258	0.0067818	-0.0263969	0.62803		0.728474
				cg09279736	30039403	RNF39;RNF39	Body;Body	-0.181046	0.0272116	-0.0133224	0.867228		0.6577
				cg07382347	30039408	RNF39;RNF39	Body;Body	-0.205671	0.0201681	-0.0447636	0.652329		0.940976
				cg13401893	30039432	RNF39;RNF39	Body;Body	-0.213595	0.0204344	-0.0439542	0.646517		0.55677
				cg12633154	30039435	RNF39;RNF39	Body;Body	-0.20161	0.0218124	-0.0325266	0.730085		0.700838
				cg10568066	30039442	RNF39;RNF39	Body;Body	-0.203885	0.023598	-0.0584466	0.549722		0.615405
				cg16078649	30039466	RNF39;RNF39	Body;Body	-0.097465	0.0292131	-0.0344222	0.512934		0.540377
				cg10930308	30039476	RNF39;RNF39	Body;Body	-0.153782	0.0223464	-0.0241703	0.762412		0.846836
				cg02188185	30039524	RNF39;RNF39	Body;Body	-0.0847537	0.0449165	-0.0096419	0.804102		0.822717
				cg07179033	30039548	RNF39;RNF39	Body;Body	-0.0744859	0.0398283	-0.0120547	0.698798		0.568376
8	143859669	143859990	1.36002e-12	cg22861548	143859669	LYNX1;LYNX1;LYNX1;LYNX1	TSS200;TSS1500;TSS200;TSS1500	0.116588	6.96e-05	0.0765298	0.0346732	0.714286	0.0108774	1
				cg08090164	143859709	LYNX1;LYNX1;LYNX1;LYNX1	TSS200;TSS1500;TSS200;TSS1500	0.0796902	0.00402681	0.0717739	0.0310366		0.00557487
				cg19021188	143859734	LYNX1;LYNX1;LYNX1;LYNX1	TSS200;TSS1500;TSS200;TSS1500	0.0923508	0.00025081	0.0788641	0.0251825		0.000393818
				cg00399059	143859774	LYNX1;LYNX1;LYNX1;LYNX1	TSS200;TSS1500;TSS200;TSS1500	0.0830321	0.00018645	0.06762	0.0374874		0.00550652
				cg23180489	143859786	LYNX1;LYNX1;LYNX1;LYNX1	TSS200;TSS1500;TSS200;TSS1500	0.0805326	0.00085101	0.053531	0.135655		0.0461394
				cg25483741	143859895	LYNX1;LYNX1;LYNX1;LYNX1	TSS1500;TSS1500;TSS1500;TSS1500	0.0985595	0.00022831	0.0550482	0.0987192		0.0178181
				cg10555383	143859990	LYNX1;LYNX1;LYNX1	TSS1500;TSS1500;TSS1500	0.0989263	0.00011194	0.0773034	0.0102228		0.00251108
Male
6	30039142	30039548	2.1133e-08	cg00947782	30039142	RNF39;RNF39	Body;Body	-0.273939	0.00566833	0.00701376	0.954654	0	0.712343	0
				cg18930910	30039151	RNF39;RNF39	Body;Body	-0.220437	0.0082981	-0.008264	0.923082		0.827611
				cg03343571	30039175	RNF39;RNF39	Body;Body	-0.305716	0.0070622	0.0397071	0.741597		0.972893
				cg20249327	30039374	RNF39;RNF39	Body;Body	-0.207977	0.0263006	0.0108848	0.910998		0.912646
				cg15877520	30039376	RNF39;RNF39	Body;Body	-0.209298	0.0156177	0.0234438	0.836432		0.926609
				cg13918754	30039380	RNF39;RNF39	Body;Body	-0.149877	0.00777463	0.0151392	0.849584		0.901295
				cg09279736	30039403	RNF39;RNF39	Body;Body	-0.290569	0.010883	0.0800797	0.475907		0.629285
				cg07382347	30039408	RNF39;RNF39	Body;Body	-0.316763	0.0108473	0.0270437	0.847874		0.955234
				cg13401893	30039432	RNF39;RNF39	Body;Body	-0.326002	0.0122998	-0.0358453	0.795545		0.439304
				cg12633154	30039435	RNF39;RNF39	Body;Body	-0.304916	0.0138712	0.0102684	0.939836		0.689558
				cg10568066	30039442	RNF39;RNF39	Body;Body	-0.330878	0.00941442	-0.0286006	0.83922		0.499237
				cg16078649	30039466	RNF39;RNF39	Body;Body	-0.134438	0.0303403	-0.0003429	0.996437		0.696635
				cg10930308	30039476	RNF39;RNF39	Body;Body	-0.228896	0.015901	-0.0123915	0.913971		0.698132
				cg02188185	30039524	RNF39;RNF39	Body;Body	-0.119988	0.0347348	0.0187335	0.733064		0.787574
				cg07179033	30039548	RNF39;RNF39	Body;Body	-0.105152	0.0379688	0.00989651	0.824082		0.437952
6	31650786	31651291	1.09327e-07	cg02389040	31650786			0.131511	0.0399841	0.0505807	0.431346	0	0.362255	0
				cg02304584	31650790			0.112115	0.0442557	0.0560302	0.330633		0.220157
				cg00022997	31650808			0.132142	0.0372458	0.058917	0.352194		0.183505
				cg26450717	31650835			0.0710719	0.0747087	0.038867	0.367269		0.352634
				cg22318514	31650850			0.0970696	0.0909124	0.0470079	0.410147		0.303924
				cg18264486	31650916			0.142259	0.0308556	0.0521859	0.414152		0.271276
				cg06460587	31650930			0.0885947	0.0547127	0.0370959	0.374566		0.244347
				cg18576957	31651020			0.139077	0.0194461	0.0584668	0.281272		0.149939
				cg08624648	31651029			0.15021	0.0342292	0.0493688	0.46102		0.392052
				cg25417675	31651059			0.0593316	0.0616971	0.0243543	0.406534		0.259323
				cg01297670	31651070			0.0696559	0.0153936	0.0096287	0.764104		0.527163
				cg02169713	31651094			0.0821721	0.0119033	0.025324	0.432308		0.265839
				cg20435535	31651151			0.143896	0.0209648	0.0659238	0.289191		0.217859
				cg04386400	31651158			0.145698	0.0156294	0.0703113	0.24872		0.248713
				cg11540476	31651249			0.13612	0.0343975	0.107381	0.126678		0.144906
				cg25769566	31651278			0.141931	0.00274271	0.0501361	0.267323		0.097634
				cg11991824	31651283			0.0650746	0.00801632	0.0192767	0.490645		0.371086
				cg13740929	31651291			0.120266	0.00346316	0.0410413	0.32782		0.31335
8	143859669	143859990	2.63027e-08	cg22861548	143859669	LYNX1;LYNX1;LYNX1;LYNX1	TSS200;TSS1500;TSS200;TSS1500	0.148471	0.00047137	0.105739	0.0502136	0.285714	0.00460893	1
				cg08090164	143859709	LYNX1;LYNX1;LYNX1;LYNX1	TSS200;TSS1500;TSS200;TSS1500	0.095101	0.0178726	0.108438	0.0293585		0.00174557
				cg19021188	143859734	LYNX1;LYNX1;LYNX1;LYNX1	TSS200;TSS1500;TSS200;TSS1500	0.119788	0.00119364	0.098102	0.0736355		0.0013878
				cg00399059	143859774	LYNX1;LYNX1;LYNX1;LYNX1	TSS200;TSS1500;TSS200;TSS1500	0.114341	0.00048405	0.107037	0.0259023		0.000386462
				cg23180489	143859786	LYNX1;LYNX1;LYNX1;LYNX1	TSS200;TSS1500;TSS200;TSS1500	0.111939	0.00234177	0.0602473	0.28137		0.0376407
				cg25483741	143859895	LYNX1;LYNX1;LYNX1;LYNX1	TSS1500;TSS1500;TSS1500;TSS1500	0.117027	0.00297508	0.0670614	0.184252		0.0027732
				cg10555383	143859990	LYNX1;LYNX1;LYNX1	TSS1500;TSS1500;TSS1500	0.100986	0.00617267	0.0737897	0.101403		0.00652611
a. Analyses limited to children with available cord blood DNAm data.

## Sheet: Sheet 8 Mg
Additional spreadsheet 8: Mg-associated DMRs. DMRs identified using comb-p (Sidak p < 0.05). For probes within each DMR, EWAS results are included from limma analyses of log2-transformed prenatal metal concentrations. Analyses adjusted for infant sex, race/ethnicity, gestational age (age at blood collection for middle childhood), nulliparous, maternal age at enrollment, pre-pregnancy BMI, educati…
Cord blood DMR				Probes in DMR				Cord blood EWAS		Mid-childhood EWAS			Mid-childhood EWAS, overlaping participants (a)
Chr	Start	End	Sidak p	CpG	Position	Gene	Feature Category	logFC	p	logFC	p	% p < 0.05	p	% p < 0.05
All infants
1	2980038	2980399	2.61351e-06	cg27197651	2980038	FLJ42875	Body	0.481308	0.00098797	-0.0437671	0.720217	0	0.554828	0
				cg04484550	2980163	FLJ42875	Body	0.382283	0.00016314	0.0158779	0.632233		0.418238
				cg01514538	2980380	FLJ42875	Body	0.551182	0.00716325	0.028806	0.644674		0.506841
				cg12050271	2980399	FLJ42875	Body	0.473828	0.00045228	-0.0036426	0.947962		0.583075
6	30039175	30039548	1.30917e-08	cg03343571	30039175	RNF39;RNF39	Body;Body	-1.16841	0.00525551	-0.512352	0.189641	0	0.136172	0
				cg20249327	30039374	RNF39;RNF39	Body;Body	-1.0716	0.00193863	-0.418899	0.170105		0.118412
				cg15877520	30039376	RNF39;RNF39	Body;Body	-0.879295	0.00635165	-0.405324	0.247036		0.300784
				cg13918754	30039380	RNF39;RNF39	Body;Body	-0.550477	0.0107783	-0.0807288	0.742276		0.388966
				cg09279736	30039403	RNF39;RNF39	Body;Body	-1.2456	0.00318605	-0.491127	0.17315		0.264862
				cg07382347	30039408	RNF39;RNF39	Body;Body	-1.36208	0.00281796	-0.575692	0.199976		0.184116
				cg13401893	30039432	RNF39;RNF39	Body;Body	-1.21936	0.010286	-0.506231	0.243367		0.182802
				cg12633154	30039435	RNF39;RNF39	Body;Body	-1.22827	0.00669797	-0.475922	0.264786		0.187495
				cg10568066	30039442	RNF39;RNF39	Body;Body	-1.1486	0.0134377	-0.499273	0.259338		0.197881
				cg16078649	30039466	RNF39;RNF39	Body;Body	-0.68595	0.00291168	-0.30931	0.193771		0.140879
				cg10930308	30039476	RNF39;RNF39	Body;Body	-0.963324	0.00547693	-0.516885	0.152802		0.181723
				cg02188185	30039524	RNF39;RNF39	Body;Body	-0.557944	0.0104534	-0.233682	0.181736		0.292574
				cg07179033	30039548	RNF39;RNF39	Body;Body	-0.180885	0.334788	-0.0715348	0.609774		0.997493
6	32063991	32064258	6.90761e-05	cg00872984	32063991	TNXB	Body	-0.294966	0.123247	-0.339594	0.0603289	0.416667	0.143306	0.166667
				cg27387193	32064032	TNXB	Body	-0.274671	0.0610234	-0.237923	0.112693		0.338482
				cg17662683	32064146	TNXB	Body	-0.34414	0.0160388	-0.233234	0.0838509		0.362739
				cg01569346	32064148	TNXB	Body	-0.336447	0.0018994	-0.236311	0.0151802		0.115626
				cg03421270	32064153	TNXB	Body	-0.1087	0.131086	-0.0855855	0.222739		0.804084
				cg19267551	32064161	TNXB	Body	-0.493688	0.00485464	-0.386353	0.0204659		0.027891
				cg08516507	32064206	TNXB	Body	-0.359449	0.0246023	-0.368481	0.0135635		0.0507784
				cg01992382	32064212	TNXB	Body	-0.573633	0.00772607	-0.555648	0.007408		0.0454775
				cg16834823	32064218	TNXB	Body	-0.383292	0.075731	-0.409872	0.0405224		0.204062
				cg00525277	32064239	TNXB	Body	-0.437135	0.0258392	-0.32579	0.0658794		0.146061
				cg10890302	32064246	TNXB	Body	-0.492854	0.0216642	-0.357101	0.0835283		0.174652
				cg10923662	32064258	TNXB	Body	-0.543121	0.0186469	-0.458705	0.0602077		0.189482
11	368565	368712	2.29495	cg23409699	368565	B4GALNT4	TSS1500	0.238115	0.00654479	0.178066	0.0351431	1	0.0144502	0.571429
				cg18546477	368573	B4GALNT4	TSS1500	0.21417	0.00892299	0.208435	0.00780377		0.00504526
				cg25868831	368588	B4GALNT4	TSS1500	0.169449	0.0758281	0.160764	0.0479575		0.108825
				cg17682432	368614	B4GALNT4	TSS1500	0.249014	0.0282049	0.274976	0.00901574		0.0263255
				cg26461944	368638	B4GALNT4	TSS1500	0.130967	0.156877	0.179227	0.0336875		0.0756668
				cg07556915	368683	B4GALNT4	TSS1500	0.254575	0.0346728	0.225063	0.0261525		0.0830107
				cg10726517	368712	B4GALNT4	TSS1500	0.20821	0.0200436	0.208791	0.0144055		0.0340627
20	57427170	57427973	0	cg03908391	57427170	GNAS;GNAS;GNAS;GNASAS	TSS1500;TSS1500;3'UTR;TSS1500	0.0664263	0.397249	0.0931326	0.100217	0.125	0.262033	0.0833333
				cg22290117	57427173	GNAS;GNAS;GNAS;GNASAS	TSS1500;TSS1500;3'UTR;TSS1500	0.120458	0.028722	0.054362	0.214281		0.454227
				cg26496204	57427210	GNAS;GNAS;GNAS;GNASAS	TSS1500;TSS1500;3'UTR;TSS1500	0.176215	0.00413981	0.0847727	0.0896539		0.181529
				cg16833551	57427237	GNAS;GNAS;GNAS;GNASAS	TSS1500;TSS1500;3'UTR;TSS1500	0.214458	0.122817	0.137271	0.33949		0.578716
				cg03010274	57427274	GNAS;GNAS;GNAS;GNASAS	TSS1500;TSS1500;3'UTR;TSS1500	0.106918	0.0171354	0.0465148	0.236734		0.587548
				cg25652859	57427412	GNAS;GNAS;GNAS;GNASAS	TSS1500;TSS1500;3'UTR;TSS1500	0.225502	0.00179264	0.129028	0.0331647		0.141709
				cg12321149	57427426	GNAS;GNAS;GNAS;GNASAS	TSS1500;TSS1500;3'UTR;TSS1500	0.239842	0.00084348	0.122262	0.0513071		0.141185
				cg06065549	57427443	GNAS;GNAS;GNAS;GNASAS	TSS1500;TSS1500;3'UTR;TSS1500	0.156489	0.00482509	0.0990921	0.0403119		0.126701
				cg07105596	57427472	GNAS;GNAS;GNAS	TSS1500;TSS1500;3'UTR	0.281924	0.00445871	0.166322	0.0673565		0.041051
				cg27304369	57427483	GNAS;GNAS;GNAS	TSS1500;TSS1500;3'UTR	0.176513	0.0086057	0.0569208	0.380754		0.656988
				cg26811638	57427493	GNAS;GNAS;GNAS	TSS1500;TSS1500;3'UTR	0.20085	0.00390975	0.11232	0.0622458		0.0993976
				cg26534489	57427495	GNAS;GNAS;GNAS	TSS1500;TSS1500;3'UTR	0.160954	0.00057559	0.0709596	0.0867456		0.0186439
				cg08587534	57427503	GNAS;GNAS;GNAS	TSS1500;TSS1500;3'UTR	0.107181	0.0189291	0.0717861	0.0816889		0.416536
				cg14564778	57427556	GNAS;GNAS;GNAS	TSS1500;TSS1500;3'UTR	0.263959	0.00066661	0.0918365	0.162109		0.159951
				cg01817393	57427642	GNAS;GNAS;GNAS	TSS1500;TSS1500;3'UTR	0.389837	0.00447216	0.15497	0.269725		0.288303
				cg02890368	57427650	GNAS;GNAS;GNAS	TSS1500;TSS1500;3'UTR	0.129565	0.0707836	0.0209842	0.738609		0.40614
				cg04257105	57427713	GNAS;GNAS;GNAS	TSS1500;TSS1500;3'UTR	0.163217	0.0123103	0.0994694	0.10832		0.222686
				cg20528838	57427730	GNAS;GNAS;GNAS	TSS1500;TSS1500;3'UTR	0.166462	0.0210568	0.0730831	0.274165		0.767225
				cg27661264	57427738	GNAS;GNAS;GNAS	TSS1500;TSS1500;3'UTR	0.201147	0.00097724	0.10951	0.0509382		0.161261
				cg19589727	57427762	GNAS;GNAS;GNAS	TSS1500;TSS1500;3'UTR	0.171886	0.00567067	0.0761039	0.132833		0.252067
				cg10302550	57427821	GNAS;GNAS;GNAS	TSS1500;TSS1500;3'UTR	0.159369	0.00439486	0.0970332	0.0551419		0.0776794
				cg17414107	57427830	GNAS;GNAS;GNAS	TSS1500;TSS1500;3'UTR	0.23746	0.00086266	0.110423	0.0847457		0.11322
				cg00943909	57427942	GNAS;GNAS;GNAS	TSS200;TSS200;3'UTR	0.166075	0.00125358	0.120705	0.00863843		0.090494
				cg19640589	57427973	GNAS;GNAS;GNAS	TSS200;TSS200;3'UTR	0.195863	0.0025557	0.110301	0.0668904		0.142955
Female
14	105944942	105945022	0.00910771	cg04439622	105944942	CRIP2	Body	0.437539	0.00049064	0.136754	0.407119	0	0.482363	0
				cg04329125	105945022	CRIP2	Body	0.911584	0.00031191	0.379266	0.146118		0.107928
17	48912265	48912621	5.78927e-08	cg01234610	48912265	WFIKKN2	TSS1500	-0.378179	0.0077303	-0.67762	0.00467073	0.333333	0.00720278	0.111111
				cg10408284	48912327	WFIKKN2	TSS1500	-0.70549	0.00012895	-0.201264	0.133971		0.243626
				cg07168556	48912483	WFIKKN2	TSS200	-0.29813	0.0144602	-0.354231	0.0800711		0.137834
				cg17203352	48912487	WFIKKN2	TSS200	-0.220852	0.250383	-0.0960142	0.748193		0.892244
				cg00003625	48912543	WFIKKN2	TSS200	-0.381005	0.00118486	-0.475212	0.0301684		0.125793
				cg10690919	48912545	WFIKKN2	TSS200	-0.620978	0.00036066	-0.388239	0.0205202		0.348733
				cg00463502	48912548	WFIKKN2	TSS200	-0.238966	0.00556326	-0.111104	0.193136		0.107993
				cg20889395	48912556	WFIKKN2	TSS200	-0.331382	0.00232073	-0.269885	0.0849992		0.0926406
				cg22842797	48912621	WFIKKN2;WFIKKN2	1stExon;5'UTR	-0.297214	0.0067107	-0.236948	0.0582789		0.182853
20	57427443	57427762	1.35655e-05	cg06065549	57427443	GNAS;GNAS;GNAS;GNASAS	TSS1500;TSS1500;3'UTR;TSS1500	0.187764	0.0197124	0.136129	0.0886638	0	0.0962103	0.0769231
				cg07105596	57427472	GNAS;GNAS;GNAS	TSS1500;TSS1500;3'UTR	0.207982	0.122478	0.239769	0.109395		0.0220986
				cg27304369	57427483	GNAS;GNAS;GNAS	TSS1500;TSS1500;3'UTR	0.169731	0.0636057	0.0716087	0.509393		0.495157
				cg26811638	57427493	GNAS;GNAS;GNAS	TSS1500;TSS1500;3'UTR	0.19665	0.0354031	0.112826	0.259874		0.198179
				cg26534489	57427495	GNAS;GNAS;GNAS	TSS1500;TSS1500;3'UTR	0.203787	0.00127188	0.111696	0.0980138		0.133076
				cg08587534	57427503	GNAS;GNAS;GNAS	TSS1500;TSS1500;3'UTR	0.155056	0.0194056	0.115673	0.0950934		0.166434
				cg14564778	57427556	GNAS;GNAS;GNAS	TSS1500;TSS1500;3'UTR	0.257304	0.0155571	0.046788	0.667566		0.480035
				cg01817393	57427642	GNAS;GNAS;GNAS	TSS1500;TSS1500;3'UTR	0.481322	0.0105638	0.11864	0.593212		0.781985
				cg02890368	57427650	GNAS;GNAS;GNAS	TSS1500;TSS1500;3'UTR	0.165013	0.10148	-0.0455364	0.674068		0.53642
				cg04257105	57427713	GNAS;GNAS;GNAS	TSS1500;TSS1500;3'UTR	0.227643	0.0128509	0.125467	0.242409		0.200658
				cg20528838	57427730	GNAS;GNAS;GNAS	TSS1500;TSS1500;3'UTR	0.20139	0.0344911	0.0566467	0.613486		0.440219
				cg27661264	57427738	GNAS;GNAS;GNAS	TSS1500;TSS1500;3'UTR	0.236397	0.00401685	0.0707277	0.458581		0.123991
				cg19589727	57427762	GNAS;GNAS;GNAS	TSS1500;TSS1500;3'UTR	0.186497	0.030448	0.0227473	0.78906		0.304482
Male
19	57742112	57742423	2.67349e-07	cg25802888	57742112	AURKC;AURKC;AURKC	TSS1500;TSS1500;TSS1500	0.730229	0.00474566	0.311486	0.260791	0	0.00223422	1
				cg18644286	57742255	AURKC;AURKC;AURKC	TSS200;TSS200;TSS200	0.890747	0.00591053	0.422834	0.166911		0.00287337
				cg26332114	57742260	AURKC;AURKC;AURKC	TSS200;TSS200;TSS200	0.737836	0.00377434	0.522105	0.0645087		0.00483968
				cg19603903	57742345	AURKC;AURKC;AURKC	TSS200;TSS200;TSS200	0.701338	0.00138324	0.326643	0.127108		0.000775573
				cg23371413	57742394	AURKC;AURKC;AURKC;AURKC;AURKC	5'UTR;TSS200;1stExon;5'UTR;1stExon	0.626033	0.00170705	0.278724	0.161709		0.000798698
				cg06643849	57742421	AURKC;AURKC;AURKC;AURKC;AURKC	5'UTR;TSS200;1stExon;5'UTR;1stExon	0.882285	0.00238654	0.351693	0.186576		0.000330434
				cg25432232	57742423	AURKC;AURKC;AURKC;AURKC;AURKC	5'UTR;TSS200;1stExon;5'UTR;1stExon	0.858742	0.00183775	0.34124	0.215292		0.000756374
a. Analyses limited to children with available cord blood DNAm data.

## Sheet: Sheet 9 Mn
Additional spreadsheet 9: Mn-associated DMRs. DMRs identified using comb-p (Sidak p < 0.05). For probes within each DMR, EWAS results are included from limma analyses of log2-transformed prenatal metal concentrations. Analyses adjusted for infant sex, race/ethnicity, gestational age (age at blood collection for middle childhood), nulliparous, maternal age at enrollment, pre-pregnancy BMI, educati…
Cord blood DMR				Probes in DMR				Cord blood EWAS		Mid-childhood EWAS			Mid-childhood EWAS, overlaping participants (a)
Chr	Start	End	Sidak p	CpG	Position	Gene	Feature Category	logFC	p	logFC	p	% p < 0.05	p	% p < 0.05
All infants
6	32063726	32064161	2.02502e-06	cg00779476	32063726	TNXB	Body	0.0486034	0.0380743	0.00910549	0.714653	0	0.226943	0.230769
				cg02989255	32063774	TNXB	Body	0.0987545	0.0522555	0.0560953	0.352458		0.107698
				cg01337207	32063835	TNXB	Body	0.143737	0.0125424	0.0394511	0.536289		0.14003
				cg26266427	32063838	TNXB	Body	0.126303	0.015374	0.0362487	0.53824		0.129819
				cg10365886	32063874	TNXB	Body	0.183241	0.0222961	0.0693038	0.438689		0.11575
				cg14188106	32063895	TNXB	Body	0.166335	0.030691	0.0934179	0.292512		0.0844151
				cg07524919	32063901	TNXB	Body	0.168451	0.0159416	0.0791379	0.323402		0.0948897
				cg00872984	32063991	TNXB	Body	0.158597	0.0158257	0.0747886	0.304292		0.107363
				cg27387193	32064032	TNXB	Body	0.124029	0.0138417	0.0798886	0.185364		0.0245934
				cg17662683	32064146	TNXB	Body	0.116853	0.017577	0.0810948	0.134989		0.0563641
				cg01569346	32064148	TNXB	Body	0.095745	0.0104395	0.0624362	0.111393		0.0399064
				cg03421270	32064153	TNXB	Body	0.0413141	0.0954676	0.034955	0.215306		0.0915972
				cg19267551	32064161	TNXB	Body	0.15316	0.0112464	0.0993067	0.139263		0.0400237
Female
3	67704890	67705285	5.06806e-07	cg11115211	67704890	SUCLG2	Body	-0.30647	0.00133681	-0.163798	0.00234811	0.333333	0.00629002	0.333333
				cg11161853	67705044	SUCLG2	TSS200	-0.137066	1.03e-06	0.00671509	0.727672		0.535656
				cg24673768	67705048	SUCLG2	TSS200	-0.0991474	0.00203827	-0.0751769	0.00018366		3.9143e-05
				cg19433066	67705222	SUCLG2	TSS200	-0.142728	0.00546383	-0.0294047	0.438357		0.295331
				cg00837649	67705228	SUCLG2	TSS200	-0.112268	0.0124245	-0.0616953	0.0519414		0.0798098
				cg11197418	67705285	SUCLG2	TSS1500	-0.0789316	0.116373	-0.0303439	0.52736		0.168703
3	148804272	148804556	4.4158e-07	cg04836786	148804272	HLTF;HLTF;HLTF;HLTF	5'UTR;1stExon;1stExon;5'UTR	-0.388161	0.0001093	-0.119207	0.0593259	0.125	0.171045	0
				cg21926402	148804275	HLTF;HLTF;HLTF;HLTF	5'UTR;1stExon;1stExon;5'UTR	-0.408588	9.76e-05	-0.0681879	0.301666		0.365503
				cg15438497	148804381	HLTF;HLTF	TSS200;TSS200	-0.106837	0.00483363	0.00199322	0.950172		0.956776
				cg24041269	148804477	HLTF;HLTF	TSS200;TSS200	-0.140135	0.00273049	-0.0653329	0.0490504		0.44334
				cg02398045	148804489	HLTF;HLTF	TSS200;TSS200	-0.0463791	0.114	-0.0425292	0.0562451		0.117036
				cg18549036	148804541	HLTF;HLTF	TSS1500;TSS1500	-0.12428	0.00669622	-0.0119914	0.735248		0.614353
				cg05555455	148804550	HLTF;HLTF	TSS1500;TSS1500	-0.0768217	0.0144991	-0.0272488	0.188746		0.191413
				cg03678609	148804556	HLTF;HLTF	TSS1500;TSS1500	-0.0847302	0.0347872	0.0154179	0.61272		0.618866
6	161561031	161561121	7.57115e-06	cg26834192	161561031	AGPAT4	Body	0.172116	0.00816655	0.0908411	0.0746833	0.666667	0.000325479	1
				cg09655876	161561066	AGPAT4	Body	0.548517	1.11e-05	0.231116	0.0118792		6.09513e-05
				cg11342941	161561121	AGPAT4	Body	0.604796	1.93e-05	0.214848	0.0287149		0.000139277
7	3019159	3019382	5.14548e-06	cg19014792	3019159	CARD11	5'UTR	-0.252499	0.0015344	-0.0293751	0.579984	0	0.0809893	0.5
				cg16495448	3019260	CARD11	5'UTR	-0.169631	0.00053003	-0.0716794	0.111405		0.0140166
				cg00273359	3019314	CARD11	5'UTR	-0.121647	0.00060898	-0.0360598	0.286484		0.0130201
				cg06643466	3019382	CARD11	5'UTR	-0.157262	0.00109638	-0.0331905	0.493796		0.0612123
7	27170717	27171051	3.96294e-06	cg17457637	27170717	HOXA4	TSS1500	-0.183233	0.010293	0.0291998	0.61933	0	0.865285	0
				cg03724423	27170755	HOXA4	TSS1500	-0.251923	0.004229	0.0457199	0.525068		0.912582
				cg06942814	27170819	HOXA4	TSS1500	-0.13488	0.00794148	0.0105596	0.796099		0.805458
				cg08657492	27170832	HOXA4	TSS1500	-0.194906	0.00980773	0.0158457	0.78635		0.679616
				cg04321618	27170880	HOXA4	TSS1500	-0.194837	0.0182349	0.0386252	0.54341		0.945982
				cg14359292	27170892	HOXA4	TSS1500	-0.259995	0.0125738	0.0294032	0.72305		0.709329
				cg25952581	27170961	HOXA4	TSS1500	-0.23814	0.00496642	0.0193283	0.735324		0.893873
				cg24169822	27170994	HOXA4	TSS1500	-0.272979	0.0119335	0.00265017	0.971513		0.719075
				cg17591595	27171051	HOXA4	TSS1500	-0.124069	0.0332759	-0.0213266	0.748955		0.773665
13	97646639	97646765	0.0017938	cg03371199	97646639	OXGR1	TSS200	-0.403157	0.0214792	-0.0815234	0.530744	0	0.0118119	0.5
				cg13990092	97646731	OXGR1	TSS200	-0.199092	0.00671166	-0.0361763	0.617645		0.0628218
				cg22996489	97646736	OXGR1	TSS200	-0.253067	0.00198006	-0.04329	0.570679		0.0373387
				cg21356837	97646765	OXGR1	TSS200	-0.208381	0.00099495	-0.0237026	0.665108		0.180736
16	73100426	73100790	2.31688e-10	cg06984903	73100426			-0.154037	0.00063508	-0.191803	7.37e-05	1	2.09951e-07	1
				cg01744822	73100510			-0.221061	9.19e-07	-0.205278	9.44e-05		1.03917e-05
				cg15712310	73100790			-0.192261	1.93e-07	-0.0597448	0.0385324		0.00542389
Male
7	1250088	1250273	1.2737e-08	cg17311587	1250088			0.0823687	0.00030009	0.040909	0.312704	0	0.239187	0.142857
				cg25778892	1250126			0.157462	0.0004112	0.131671	0.0546639		0.0497264
				cg07919840	1250182			0.166388	0.00298273	-0.0403143	0.601974		0.877458
				cg02936315	1250239			0.114035	0.00022176	0.0268675	0.529782		0.548061
				cg07034004	1250246			0.138195	0.00054865	0.0288205	0.635676		0.634043
				cg11476985	1250258			0.0893034	0.00051339	-0.0130705	0.736684		0.579422
				cg10580708	1250273			0.0554087	0.245845	0.00239914	0.970946		0.542455
15	99789622	99789855	5.20008e-06	cg26163234	99789622	TTC23;TTC23;TTC23;TTC23;TTC23;TTC23;TTC23;TTC23;TTC23;TTC23;TTC23;TTC23;TTC23;TTC23	1stExon;5'UTR;5'UTR;1stExon;1stExon;1stExon;5'UTR;5'UTR;5'UTR;5'UTR;1stExon;5'UTR;1stExon;1stExon	-0.349548	0.00087834	0.059018	0.650206	0	0.877629	0
				cg25385940	99789637	TTC23;TTC23;TTC23;TTC23;TTC23;TTC23;TTC23;TTC23;TTC23;TTC23;TTC23;TTC23;TTC23;TTC23	1stExon;5'UTR;5'UTR;1stExon;1stExon;1stExon;5'UTR;5'UTR;5'UTR;5'UTR;1stExon;5'UTR;1stExon;1stExon	-0.254966	0.00750889	0.0307415	0.790868		0.864139
				cg21416022	99789661	TTC23;TTC23;TTC23;TTC23;TTC23;TTC23;TTC23;TTC23;TTC23;TTC23;TTC23;TTC23;TTC23;TTC23	1stExon;5'UTR;5'UTR;1stExon;1stExon;1stExon;5'UTR;5'UTR;5'UTR;5'UTR;1stExon;5'UTR;1stExon;1stExon	-0.153044	0.0168304	0.0159463	0.851897		0.756784
				cg13401703	99789777	TTC23;TTC23;TTC23;TTC23;TTC23;TTC23;TTC23;TTC23;TTC23;TTC23;TTC23;TTC23;TTC23;TTC23	1stExon;5'UTR;5'UTR;1stExon;1stExon;1stExon;5'UTR;5'UTR;5'UTR;5'UTR;1stExon;5'UTR;1stExon;1stExon	-0.337525	0.00060314	0.0487175	0.689724		0.926166
				cg16052317	99789855	TTC23;TTC23;TTC23;TTC23;TTC23;TTC23;TTC23	TSS200;TSS200;TSS200;TSS200;TSS200;TSS200;TSS200	-0.34971	0.00063013	0.0387788	0.769476		0.950784
20	36148604	36149271	1.34063e-09	cg23757721	36148604	BLCAP;BLCAP;BLCAP;BLCAP;NNAT;NNAT;BLCAP	5'UTR;5'UTR;5'UTR;5'UTR;TSS1500;TSS1500;5'UTR	-0.114409	0.0156874	0.0356252	0.562059	0	0.731619	0
				cg26083330	36148615	BLCAP;BLCAP;BLCAP;BLCAP;NNAT;NNAT;BLCAP	5'UTR;5'UTR;5'UTR;5'UTR;TSS1500;TSS1500;5'UTR	-0.096427	0.00419316	0.0190541	0.688739		0.60553
				cg22551578	36148620	BLCAP;BLCAP;BLCAP;BLCAP;NNAT;NNAT;BLCAP	5'UTR;5'UTR;5'UTR;5'UTR;TSS1500;TSS1500;5'UTR	-0.084476	0.0306984	-0.0006762	0.990528		0.987242
				cg04489586	36148642	BLCAP;BLCAP;BLCAP;BLCAP;NNAT;NNAT;BLCAP	5'UTR;5'UTR;5'UTR;5'UTR;TSS1500;TSS1500;5'UTR	-0.0630074	0.0044395	0.0170266	0.597931		0.4557
				cg23605670	36148672	BLCAP;BLCAP;BLCAP;BLCAP;NNAT;NNAT;BLCAP	5'UTR;5'UTR;5'UTR;5'UTR;TSS1500;TSS1500;5'UTR	-0.0710805	0.00906205	-0.0061507	0.857307		0.793759
				cg12862537	36148679	BLCAP;BLCAP;BLCAP;BLCAP;NNAT;NNAT;BLCAP	5'UTR;5'UTR;5'UTR;5'UTR;TSS1500;TSS1500;5'UTR	-0.128319	0.00414695	-0.0170307	0.769918		0.774394
				cg10981598	36148699	BLCAP;BLCAP;BLCAP;BLCAP;NNAT;NNAT;BLCAP	5'UTR;5'UTR;5'UTR;5'UTR;TSS1500;TSS1500;5'UTR	-0.0721576	0.00795947	-0.0108758	0.771843		0.843985
				cg13790727	36148738	BLCAP;BLCAP;BLCAP;BLCAP;NNAT;NNAT;BLCAP	5'UTR;5'UTR;5'UTR;5'UTR;TSS1500;TSS1500;5'UTR	-0.0769833	0.00635272	0.0225386	0.605311		0.546744
				cg20783699	36148767	BLCAP;BLCAP;BLCAP;BLCAP;NNAT;NNAT;BLCAP	5'UTR;5'UTR;5'UTR;5'UTR;TSS1500;TSS1500;5'UTR	-0.0850558	0.00933752	-0.0074565	0.8719		0.936741
				cg25712981	36148775	BLCAP;BLCAP;BLCAP;BLCAP;NNAT;NNAT;BLCAP	5'UTR;5'UTR;5'UTR;5'UTR;TSS1500;TSS1500;5'UTR	-0.0858095	0.0347271	0.0193208	0.739122		0.718232
				cg03615235	36148779	BLCAP;BLCAP;BLCAP;BLCAP;NNAT;NNAT;BLCAP	5'UTR;5'UTR;5'UTR;5'UTR;TSS1500;TSS1500;5'UTR	-0.0995379	0.0196965	-0.0059568	0.922928		0.873412
				cg17643025	36148791	BLCAP;BLCAP;BLCAP;BLCAP;NNAT;NNAT;BLCAP	5'UTR;5'UTR;5'UTR;5'UTR;TSS1500;TSS1500;5'UTR	-0.0516939	0.467527	0.102618	0.2927		0.323459
				cg24762053	36148798	BLCAP;BLCAP;BLCAP;BLCAP;NNAT;NNAT;BLCAP	5'UTR;5'UTR;5'UTR;5'UTR;TSS1500;TSS1500;5'UTR	0.00044653	0.994272	0.150923	0.0863886		0.569122
				cg14469070	36148803	BLCAP;BLCAP;BLCAP;BLCAP;NNAT;NNAT;BLCAP	5'UTR;5'UTR;5'UTR;5'UTR;TSS1500;TSS1500;5'UTR	-0.0572523	0.285259	-0.0069591	0.93444		0.93371
				cg22298088	36148860	BLCAP;BLCAP;BLCAP;BLCAP;NNAT;NNAT;BLCAP	5'UTR;5'UTR;5'UTR;5'UTR;TSS1500;TSS1500;5'UTR	-0.112829	0.0385998	0.00420517	0.963829		0.481581
				cg22943498	36148928	BLCAP;BLCAP;BLCAP;BLCAP;NNAT;NNAT;BLCAP	5'UTR;5'UTR;5'UTR;5'UTR;TSS1500;TSS1500;5'UTR	-0.117142	0.0107141	0.00881665	0.901224		0.989539
				cg14765818	36148954	BLCAP;BLCAP;BLCAP;BLCAP;NNAT;NNAT;BLCAP	5'UTR;5'UTR;5'UTR;5'UTR;TSS1500;TSS1500;5'UTR	-0.0463077	0.0418316	0.0269403	0.47632		0.597931
				cg08402058	36148961	BLCAP;BLCAP;BLCAP;BLCAP;NNAT;NNAT;BLCAP	5'UTR;5'UTR;5'UTR;5'UTR;TSS1500;TSS1500;5'UTR	-0.0488859	0.0138443	0.0438442	0.167315		0.293067
				cg15473473	36148994	BLCAP;BLCAP;BLCAP;BLCAP;NNAT;NNAT;BLCAP	5'UTR;5'UTR;5'UTR;5'UTR;TSS1500;TSS1500;5'UTR	-0.105131	0.022754	0.0385304	0.530076		0.501764
				cg07156273	36149013	BLCAP;BLCAP;BLCAP;BLCAP;NNAT;NNAT;BLCAP	5'UTR;5'UTR;5'UTR;5'UTR;TSS1500;TSS1500;5'UTR	-0.137283	0.0683658	0.0636647	0.551688		0.437559
				cg01466133	36149022	BLCAP;BLCAP;BLCAP;BLCAP;NNAT;NNAT;BLCAP	5'UTR;5'UTR;5'UTR;5'UTR;TSS1500;TSS1500;5'UTR	-0.161902	0.022807	-0.0899645	0.382044		0.489041
				cg24338351	36149053	BLCAP;BLCAP;BLCAP;BLCAP;NNAT;NNAT;BLCAP	5'UTR;5'UTR;5'UTR;5'UTR;TSS1500;TSS1500;5'UTR	-0.074578	0.0366422	0.0250565	0.605003		0.928881
				cg24675557	36149081	BLCAP;BLCAP;BLCAP;BLCAP;NNAT;NNAT;BLCAP	5'UTR;5'UTR;5'UTR;5'UTR;TSS1500;TSS1500;5'UTR	-0.114321	0.00809304	-0.0134737	0.820514		0.774231
				cg20479660	36149112	BLCAP;BLCAP;BLCAP;BLCAP;NNAT;NNAT;BLCAP	5'UTR;5'UTR;5'UTR;5'UTR;TSS1500;TSS1500;5'UTR	-0.0611263	0.100981	-0.0727231	0.149437		0.240389
				cg22421148	36149119	BLCAP;BLCAP;BLCAP;BLCAP;NNAT;NNAT;BLCAP	5'UTR;5'UTR;5'UTR;5'UTR;TSS1500;TSS1500;5'UTR	-0.0958969	0.025131	-0.0341512	0.551012		0.595542
				cg22510412	36149121	BLCAP;BLCAP;BLCAP;BLCAP;NNAT;NNAT;BLCAP	5'UTR;5'UTR;5'UTR;5'UTR;TSS1500;TSS1500;5'UTR	-0.168378	0.00066572	0.00758622	0.90896		0.808788
				cg03061677	36149185	BLCAP;BLCAP;BLCAP;BLCAP;NNAT;NNAT;BLCAP	5'UTR;5'UTR;5'UTR;5'UTR;TSS1500;TSS1500;5'UTR	-0.0750583	0.0723309	0.0154322	0.774982		0.647294
				cg00576435	36149188	BLCAP;BLCAP;BLCAP;BLCAP;NNAT;NNAT;BLCAP	5'UTR;5'UTR;5'UTR;5'UTR;TSS1500;TSS1500;5'UTR	-0.0622024	0.107868	-1.57e-05	0.999756		0.796322
				cg18433380	36149194	BLCAP;BLCAP;BLCAP;BLCAP;NNAT;NNAT;BLCAP	5'UTR;5'UTR;5'UTR;5'UTR;TSS1500;TSS1500;5'UTR	-0.131839	0.00274855	0.0462106	0.467159		0.425719
				cg16648571	36149231	BLCAP;BLCAP;BLCAP;BLCAP;NNAT;NNAT;BLCAP	5'UTR;5'UTR;5'UTR;5'UTR;TSS1500;TSS1500;5'UTR	-0.054844	0.0315992	0.027986	0.513713		0.591453
				cg04810287	36149271	BLCAP;BLCAP;BLCAP;BLCAP;NNAT;NNAT;BLCAP	5'UTR;5'UTR;5'UTR;5'UTR;TSS1500;TSS1500;5'UTR	-0.0587224	0.124751	0.0514606	0.392681		0.390336
a. Analyses limited to children with available cord blood DNAm data.

## Sheet: Sheet 10 Pb
Additional spreadsheet 10: Pb-associated DMRs. DMRs identified using comb-p (Sidak p < 0.05). For probes within each DMR, EWAS results are included from limma analyses of log2-transformed prenatal metal concentrations. Analyses adjusted for infant sex, race/ethnicity, gestational age (age at blood collection for middle childhood), nulliparous, maternal age at enrollment, pre-pregnancy BMI, educat…
Cord blood DMR				Probes in DMR				Cord blood EWAS		Mid-childhood EWAS			Mid-childhood EWAS, overlaping participants (a)
Chr	Start	End	Sidak p	CpG	Position	Gene	Feature Category	logFC	p	logFC	p	% p < 0.05	p	% p < 0.05
Male
3	122640777	122641144	1.36145e-05	cg19389001	122640778	SEMA5B	Body	0.172005	0.00920211	0.14099	0.0805526	0.5	0.318128	0.25
				cg24925929	122640935	SEMA5B	Body	0.364457	2.32e-05	0.326628	0.00357601		0.0146728
				cg18073906	122641029	SEMA5B	Body	0.162346	0.00210361	0.132349	0.0196099		0.566979
				cg10783060	122641144	SEMA5B	Body	0.159879	0.00520031	0.0895555	0.132093		0.601307
14	100203941	100204258	4.68751e-07	cg01551013	100203942			-0.217819	0.00206973	-0.0325464	0.585428	0.333333	0.283568	0.5
				cg21059475	100203976			-0.192583	0.00382395	-0.0021061	0.960427		0.695795
				cg05212706	100204072			-0.440071	0.00061567	-0.285104	0.0325057		0.0268616
				cg06888698	100204149			-0.224884	0.00343969	-0.106199	0.0705293		0.0196475
				cg00841988	100204153			-0.228498	0.00666168	-0.124468	0.0773463		0.0869448
				cg03051374	100204258			-0.391875	0.00245448	-0.246466	0.0470539		0.010372
a. Analyses limited to children with available cord blood DNAm data.

[truncated: 3 more sheets: Sheet 11 Se, Sheet 12 Zn, Sheet 13 regional GO analysis]
